# Supplementary material for: Age, but not short-term intensive swimming, affects chondrocyte turnover in zebrafish vertebral cartilage
Source: PeerJ. 2018 Oct 1;6:e5739. doi: 10.7717/peerj.5739 (PMC6171498; doi:10.7717/peerj.5739)
Supplement: Supplemental Information 2 — This dataset includes comma-separated-values (csv) files documenting the results of microCT scanning of the fourth spine of adult zebrafish before and after a 14-day intensive exercise training. [file peerj-06-5739-s002.zip]

Archive with 70 entries (67 files):
- 4th spinal BMD raw data/
- 4th spinal BMD raw data/Control after 14 day, #01__rec_voi_hist.csv
- __MACOSX/
- __MACOSX/4th spinal BMD raw data/
- __MACOSX/4th spinal BMD raw data/._Control after 14 day, #01__rec_voi_hist.csv
- 4th spinal BMD raw data/Control after 14 day, #02__rec_voi_hist.csv
- __MACOSX/4th spinal BMD raw data/._Control after 14 day, #02__rec_voi_hist.csv
- 4th spinal BMD raw data/Control after 14 day, #03__rec_voi_hist.csv
- __MACOSX/4th spinal BMD raw data/._Control after 14 day, #03__rec_voi_hist.csv
- 4th spinal BMD raw data/Control after 14 day, #04__rec_voi_hist.csv
- __MACOSX/4th spinal BMD raw data/._Control after 14 day, #04__rec_voi_hist.csv
- 4th spinal BMD raw data/Control after 14 day, #05__rec_voi_hist.csv
- __MACOSX/4th spinal BMD raw data/._Control after 14 day, #05__rec_voi_hist.csv
- 4th spinal BMD raw data/Control after 14 day, #06__rec_voi_hist.csv
- __MACOSX/4th spinal BMD raw data/._Control after 14 day, #06__rec_voi_hist.csv
- 4th spinal BMD raw data/Control after 14 day, #07__rec_voi_hist.csv
- __MACOSX/4th spinal BMD raw data/._Control after 14 day, #07__rec_voi_hist.csv
- 4th spinal BMD raw data/Control after 14 day, #10__rec_voi_hist.csv
- __MACOSX/4th spinal BMD raw data/._Control after 14 day, #10__rec_voi_hist.csv
- 4th spinal BMD raw data/Control before 14 day, #01__rec_voi_hist.csv
- __MACOSX/4th spinal BMD raw data/._Control before 14 day, #01__rec_voi_hist.csv
- 4th spinal BMD raw data/Control before 14 day, #02__rec_voi_hist.csv
- __MACOSX/4th spinal BMD raw data/._Control before 14 day, #02__rec_voi_hist.csv
- 4th spinal BMD raw data/Control before 14 day, #03__rec_voi_hist.csv
- __MACOSX/4th spinal BMD raw data/._Control before 14 day, #03__rec_voi_hist.csv
- 4th spinal BMD raw data/Control before 14 day, #04__rec_voi_hist.csv
- __MACOSX/4th spinal BMD raw data/._Control before 14 day, #04__rec_voi_hist.csv
- 4th spinal BMD raw data/Control before 14 day, #05__rec_voi_hist.csv
- __MACOSX/4th spinal BMD raw data/._Control before 14 day, #05__rec_voi_hist.csv
- 4th spinal BMD raw data/Control before 14 day, #06__rec_voi_hist.csv
- __MACOSX/4th spinal BMD raw data/._Control before 14 day, #06__rec_voi_hist.csv
- 4th spinal BMD raw data/Control before 14 day, #07__rec_voi_hist.csv
- __MACOSX/4th spinal BMD raw data/._Control before 14 day, #07__rec_voi_hist.csv
- 4th spinal BMD raw data/Control before 14 day, #10__rec_voi_hist.csv
- __MACOSX/4th spinal BMD raw data/._Control before 14 day, #10__rec_voi_hist.csv
- 4th spinal BMD raw data/Exercise after 14 day, #04__rec_voi_hist.csv
- __MACOSX/4th spinal BMD raw data/._Exercise after 14 day, #04__rec_voi_hist.csv
- 4th spinal BMD raw data/Exercise after 14 day, #05__rec_voi_hist.csv
- __MACOSX/4th spinal BMD raw data/._Exercise after 14 day, #05__rec_voi_hist.csv
- 4th spinal BMD raw data/Exercise after 14 day, #08__rec_voi_hist.csv
- __MACOSX/4th spinal BMD raw data/._Exercise after 14 day, #08__rec_voi_hist.csv
- 4th spinal BMD raw data/Exercise after 14 day, #10__rec_voi_hist.csv
- __MACOSX/4th spinal BMD raw data/._Exercise after 14 day, #10__rec_voi_hist.csv
- 4th spinal BMD raw data/Exercise after 14 day, #13__rec_voi_hist.csv
- __MACOSX/4th spinal BMD raw data/._Exercise after 14 day, #13__rec_voi_hist.csv
- 4th spinal BMD raw data/Exercise after 14 day, #15__rec_voi_hist.csv
- __MACOSX/4th spinal BMD raw data/._Exercise after 14 day, #15__rec_voi_hist.csv
- 4th spinal BMD raw data/Exercise after 14 day, #16__rec_voi_hist.csv
- __MACOSX/4th spinal BMD raw data/._Exercise after 14 day, #16__rec_voi_hist.csv
- 4th spinal BMD raw data/Exercise after 14 day, #17__rec_voi_hist.csv
- __MACOSX/4th spinal BMD raw data/._Exercise after 14 day, #17__rec_voi_hist.csv
- 4th spinal BMD raw data/Exercise before 14 day, #04__rec_voi_hist.csv
- __MACOSX/4th spinal BMD raw data/._Exercise before 14 day, #04__rec_voi_hist.csv
- 4th spinal BMD raw data/Exercise before 14 day, #05__rec_voi_hist.csv
- __MACOSX/4th spinal BMD raw data/._Exercise before 14 day, #05__rec_voi_hist.csv
- 4th spinal BMD raw data/Exercise before 14 day, #08__rec_voi_hist.csv
- __MACOSX/4th spinal BMD raw data/._Exercise before 14 day, #08__rec_voi_hist.csv
- 4th spinal BMD raw data/Exercise before 14 day, #10__rec_voi_hist.csv
- __MACOSX/4th spinal BMD raw data/._Exercise before 14 day, #10__rec_voi_hist.csv
- 4th spinal BMD raw data/Exercise before 14 day, #13__rec_voi_hist.csv
- __MACOSX/4th spinal BMD raw data/._Exercise before 14 day, #13__rec_voi_hist.csv
- 4th spinal BMD raw data/Exercise before 14 day, #15__rec_voi_hist.csv
- __MACOSX/4th spinal BMD raw data/._Exercise before 14 day, #15__rec_voi_hist.csv
- 4th spinal BMD raw data/Exercise before 14 day, #16__rec_voi_hist.csv
- __MACOSX/4th spinal BMD raw data/._Exercise before 14 day, #16__rec_voi_hist.csv
- 4th spinal BMD raw data/Exercise before 14 day, #17__rec_voi_hist.csv
- __MACOSX/4th spinal BMD raw data/._Exercise before 14 day, #17__rec_voi_hist.csv
- 4th spinal BMD raw data/Summary .xlsx
- __MACOSX/4th spinal BMD raw data/._Summary .xlsx
- __MACOSX/._4th spinal BMD raw data
