# Supplementary material for: Age, but not short-term intensive swimming, affects chondrocyte turnover in zebrafish vertebral cartilage
Source: PeerJ. 2018 Oct 1;6:e5739. doi: 10.7717/peerj.5739 (PMC6171498; doi:10.7717/peerj.5739)
Supplement: Supplemental Information 2 — This dataset includes comma-separated-values (csv) files documenting the results of microCT scanning of the fourth spine of adult zebrafish before and after a 14-day intensive exercise training. [file peerj-06-5739-s002.zip › 4th spinal BMD raw data/Control after 14 day, #01__rec_voi_hist.csv]

12.07.2017 11:18
Histogram from VOI (63 files) of dataset:	2017-04-05_9um_80kv_ntu_zebra fish_#01__rec_voi
BMD	(%)	Area (mm^2)	Total (%)	Selected (%)
-0.21666	0.0%	0.00000	0.000%	-
-0.21207	0.4%	0.00000	0.000%	-
-0.20748	0.8%	0.00000	0.000%	-
-0.20288	1.2%	0.00000	0.000%	-
-0.19829	1.6%	0.00000	0.000%	-
-0.19370	2.0%	0.00000	0.000%	-
-0.18911	2.4%	0.00000	0.000%	-
-0.18452	2.7%	0.00000	0.000%	-
-0.17992	3.1%	0.00000	0.000%	-
-0.17533	3.5%	0.00000	0.000%	-
-0.17074	3.9%	0.00000	0.000%	-
-0.16615	4.3%	0.00008	0.001%	-
-0.16156	4.7%	0.00000	0.000%	-
-0.15696	5.1%	0.00025	0.002%	-
-0.15237	5.5%	0.00008	0.001%	-
-0.14778	5.9%	0.00050	0.003%	-
-0.14319	6.3%	0.00050	0.003%	-
-0.13860	6.7%	0.00083	0.005%	-
-0.13400	7.1%	0.00083	0.005%	-
-0.12941	7.5%	0.00067	0.004%	-
-0.12482	7.8%	0.00092	0.006%	-
-0.12023	8.2%	0.00117	0.007%	-
-0.11564	8.6%	0.00159	0.010%	-
-0.11104	9.0%	0.00159	0.010%	-
-0.10645	9.4%	0.00159	0.010%	-
-0.10186	9.8%	0.00159	0.010%	-
-0.09727	10.2%	0.00259	0.016%	-
-0.09268	10.6%	0.00351	0.021%	-
-0.08808	11.0%	0.00351	0.021%	-
-0.08349	11.4%	0.00476	0.029%	-
-0.07890	11.8%	0.00543	0.033%	-
-0.07431	12.2%	0.00618	0.038%	-
-0.06972	12.5%	0.00851	0.052%	-
-0.06512	12.9%	0.00918	0.056%	-
-0.06053	13.3%	0.01302	0.080%	-
-0.05594	13.7%	0.01336	0.082%	-
-0.05135	14.1%	0.01912	0.117%	-
-0.04676	14.5%	0.02479	0.152%	-
-0.04216	14.9%	0.02663	0.163%	-
-0.03757	15.3%	0.03698	0.227%	-
-0.03298	15.7%	0.03974	0.244%	-
-0.02839	16.1%	0.04884	0.299%	-
-0.02380	16.5%	0.05460	0.335%	-
-0.01920	16.9%	0.06228	0.382%	-
-0.01461	17.3%	0.07037	0.431%	-
-0.01002	17.6%	0.08323	0.510%	-
-0.00543	18.0%	0.09291	0.570%	-
-0.00084	18.4%	0.10093	0.619%	-
0.00376	18.8%	0.10969	0.672%	-
0.00835	19.2%	0.12138	0.744%	-
0.01294	19.6%	0.12981	0.796%	-
0.01753	20.0%	0.14425	0.884%	-
0.02212	20.4%	0.15243	0.935%	-
0.02672	20.8%	0.15953	0.978%	-
0.03131	21.2%	0.17280	1.059%	-
0.03590	21.6%	0.18399	1.128%	-
0.04049	22.0%	0.18824	1.154%	-
0.04508	22.4%	0.19000	1.165%	-
0.04967	22.7%	0.19250	1.180%	-
0.05427	23.1%	0.19751	1.211%	-
0.05886	23.5%	0.19509	1.196%	-
0.06345	23.9%	0.19300	1.183%	-
0.06804	24.3%	0.18532	1.136%	-
0.07263	24.7%	0.18440	1.131%	-
0.07723	25.1%	0.17931	1.099%	-
0.08182	25.5%	0.17213	1.055%	-
0.08641	25.9%	0.16495	1.011%	-
0.09100	26.3%	0.15669	0.961%	-
0.09559	26.7%	0.14709	0.902%	-
0.10019	27.1%	0.14200	0.871%	-
0.10478	27.5%	0.14066	0.862%	-
0.10937	27.8%	0.13281	0.814%	-
0.11396	28.2%	0.12589	0.772%	-
0.11855	28.6%	0.12188	0.747%	-
0.12315	29.0%	0.12756	0.782%	-
0.12774	29.4%	0.12330	0.756%	-
0.13233	29.8%	0.11762	0.721%	-
0.13692	30.2%	0.11153	0.684%	-
0.14151	30.6%	0.11286	0.692%	-
0.14611	31.0%	0.10552	0.647%	-
0.15070	31.4%	0.10510	0.644%	-
0.15529	31.8%	0.10343	0.634%	-
0.15988	32.2%	0.10719	0.657%	-
0.16447	32.5%	0.10568	0.648%	-
0.16907	32.9%	0.10068	0.617%	-
0.17366	33.3%	0.10151	0.622%	-
0.17825	33.7%	0.10994	0.674%	-
0.18284	34.1%	0.10143	0.622%	-
0.18743	34.5%	0.09859	0.604%	-
0.19203	34.9%	0.10652	0.653%	-
0.19662	35.3%	0.09725	0.596%	1.008%
0.20121	35.7%	0.09851	0.604%	1.021%
0.20580	36.1%	0.09483	0.581%	0.983%
0.21039	36.5%	0.10652	0.653%	1.104%
0.21499	36.9%	0.10343	0.634%	1.072%
0.21958	37.3%	0.09692	0.594%	1.005%
0.22417	37.6%	0.09725	0.596%	1.008%
0.22876	38.0%	0.09400	0.576%	0.974%
0.23335	38.4%	0.09684	0.594%	1.004%
0.23795	38.8%	0.09884	0.606%	1.025%
0.24254	39.2%	0.09817	0.602%	1.018%
0.24713	39.6%	0.09959	0.611%	1.032%
0.25172	40.0%	0.09258	0.568%	0.960%
0.25631	40.4%	0.09759	0.598%	1.012%
0.26091	40.8%	0.09500	0.582%	0.985%
0.26550	41.2%	0.09876	0.605%	1.024%
0.27009	41.6%	0.09700	0.595%	1.006%
0.27468	42.0%	0.09784	0.600%	1.014%
0.27927	42.4%	0.09358	0.574%	0.970%
0.28387	42.7%	0.09600	0.589%	0.995%
0.28846	43.1%	0.09784	0.600%	1.014%
0.29305	43.5%	0.09007	0.552%	0.934%
0.29764	43.9%	0.09533	0.584%	0.988%
0.30223	44.3%	0.09684	0.594%	1.004%
0.30682	44.7%	0.09408	0.577%	0.975%
0.31142	45.1%	0.09375	0.575%	0.972%
0.31601	45.5%	0.09508	0.583%	0.986%
0.32060	45.9%	0.09341	0.573%	0.968%
0.32519	46.3%	0.09283	0.569%	0.962%
0.32978	46.7%	0.09199	0.564%	0.954%
0.33438	47.1%	0.09216	0.565%	0.955%
0.33897	47.5%	0.09091	0.557%	0.942%
0.34356	47.8%	0.09909	0.607%	1.027%
0.34815	48.2%	0.09642	0.591%	0.999%
0.35274	48.6%	0.09124	0.559%	0.946%
0.35734	49.0%	0.09274	0.569%	0.961%
0.36193	49.4%	0.09734	0.597%	1.009%
0.36652	49.8%	0.09467	0.580%	0.981%
0.37111	50.2%	0.09375	0.575%	0.972%
0.37570	50.6%	0.09542	0.585%	0.989%
0.38030	51.0%	0.09241	0.567%	0.958%
0.38489	51.4%	0.09191	0.563%	0.953%
0.38948	51.8%	0.09517	0.583%	0.987%
0.39407	52.2%	0.09684	0.594%	1.004%
0.39866	52.5%	0.09575	0.587%	0.993%
0.40326	52.9%	0.09467	0.580%	0.981%
0.40785	53.3%	0.09183	0.563%	0.952%
0.41244	53.7%	0.09391	0.576%	0.974%
0.41703	54.1%	0.09617	0.590%	0.997%
0.42162	54.5%	0.09391	0.576%	0.974%
0.42622	54.9%	0.09133	0.560%	0.947%
0.43081	55.3%	0.09608	0.589%	0.996%
0.43540	55.7%	0.09734	0.597%	1.009%
0.43999	56.1%	0.09366	0.574%	0.971%
0.44458	56.5%	0.08907	0.546%	0.923%
0.44918	56.9%	0.08974	0.550%	0.930%
0.45377	57.3%	0.09174	0.562%	0.951%
0.45836	57.6%	0.09216	0.565%	0.955%
0.46295	58.0%	0.09024	0.553%	0.935%
0.46754	58.4%	0.09366	0.574%	0.971%
0.47214	58.8%	0.08907	0.546%	0.923%
0.47673	59.2%	0.08757	0.537%	0.908%
0.48132	59.6%	0.08498	0.521%	0.881%
0.48591	60.0%	0.08782	0.538%	0.910%
0.49050	60.4%	0.08724	0.535%	0.904%
0.49510	60.8%	0.08148	0.500%	0.845%
0.49969	61.2%	0.07697	0.472%	0.798%
0.50428	61.6%	0.08448	0.518%	0.876%
0.50887	62.0%	0.08281	0.508%	0.858%
0.51346	62.4%	0.07914	0.485%	0.820%
0.51806	62.7%	0.07188	0.441%	0.745%
0.52265	63.1%	0.07622	0.467%	0.790%
0.52724	63.5%	0.07338	0.450%	0.761%
0.53183	63.9%	0.07663	0.470%	0.794%
0.53642	64.3%	0.06845	0.420%	0.710%
0.54102	64.7%	0.07137	0.438%	0.740%
0.54561	65.1%	0.07162	0.439%	0.742%
0.55020	65.5%	0.06837	0.419%	0.709%
0.55479	65.9%	0.06662	0.408%	0.691%
0.55938	66.3%	0.06511	0.399%	0.675%
0.56397	66.7%	0.06712	0.411%	0.696%
0.56857	67.1%	0.06228	0.382%	0.646%
0.57316	67.5%	0.06353	0.389%	0.659%
0.57775	67.8%	0.05543	0.340%	0.575%
0.58234	68.2%	0.05927	0.363%	0.614%
0.58693	68.6%	0.05768	0.354%	0.598%
0.59153	69.0%	0.05376	0.330%	0.557%
0.59612	69.4%	0.05109	0.313%	0.530%
0.60071	69.8%	0.04758	0.292%	0.493%
0.60530	70.2%	0.05184	0.318%	0.537%
0.60989	70.6%	0.05142	0.315%	0.533%
0.61449	71.0%	0.04950	0.303%	0.513%
0.61908	71.4%	0.04884	0.299%	0.506%
0.62367	71.8%	0.04650	0.285%	0.482%
0.62826	72.2%	0.04541	0.278%	0.471%
0.63285	72.5%	0.04324	0.265%	0.448%
0.63745	72.9%	0.04224	0.259%	0.438%
0.64204	73.3%	0.04424	0.271%	0.459%
0.64663	73.7%	0.03965	0.243%	0.411%
0.65122	74.1%	0.04516	0.277%	0.468%
0.65581	74.5%	0.04074	0.250%	0.422%
0.66041	74.9%	0.03790	0.232%	0.393%
0.66500	75.3%	0.03698	0.227%	0.383%
0.66959	75.7%	0.03598	0.221%	0.373%
0.67418	76.1%	0.03615	0.222%	0.375%
0.67877	76.5%	0.03815	0.234%	0.395%
0.68337	76.9%	0.03815	0.234%	0.395%
0.68796	77.3%	0.03381	0.207%	0.350%
0.69255	77.6%	0.03448	0.211%	0.357%
0.69714	78.0%	0.03431	0.210%	0.356%
0.70173	78.4%	0.03406	0.209%	0.353%
0.70633	78.8%	0.03080	0.189%	0.319%
0.71092	79.2%	0.03214	0.197%	0.333%
0.71551	79.6%	0.03172	0.194%	0.329%
0.72010	80.0%	0.03172	0.194%	0.329%
0.72469	80.4%	0.03156	0.193%	0.327%
0.72929	80.8%	0.02705	0.166%	0.280%
0.73388	81.2%	0.02913	0.179%	0.302%
0.73847	81.6%	0.02730	0.167%	0.283%
0.74306	82.0%	0.02563	0.157%	0.266%
0.74765	82.4%	0.02546	0.156%	0.264%
0.75225	82.7%	0.02688	0.165%	0.279%
0.75684	83.1%	0.02438	0.149%	0.253%
0.76143	83.5%	0.02237	0.137%	0.232%
0.76602	83.9%	0.02329	0.143%	0.241%
0.77061	84.3%	0.02137	0.131%	0.222%
0.77521	84.7%	0.01953	0.120%	0.202%
0.77980	85.1%	0.01962	0.120%	0.203%
0.78439	85.5%	0.02112	0.129%	0.219%
0.78898	85.9%	0.01987	0.122%	0.206%
0.79357	86.3%	0.02120	0.130%	0.220%
0.79817	86.7%	0.01736	0.106%	0.180%
0.80276	87.1%	0.01887	0.116%	0.196%
0.80735	87.5%	0.01720	0.105%	0.178%
0.81194	87.8%	0.01619	0.099%	0.168%
0.81653	88.2%	0.01486	0.091%	0.154%
0.82112	88.6%	0.01594	0.098%	0.165%
0.82572	89.0%	0.01561	0.096%	0.162%
0.83031	89.4%	0.01544	0.095%	0.160%
0.83490	89.8%	0.01494	0.092%	0.155%
0.83949	90.2%	0.01352	0.083%	0.140%
0.84408	90.6%	0.01327	0.081%	0.138%
0.84868	91.0%	0.01169	0.072%	0.121%
0.85327	91.4%	0.00993	0.061%	0.103%
0.85786	91.8%	0.01152	0.071%	0.119%
0.86245	92.2%	0.01144	0.070%	0.119%
0.86704	92.5%	0.01135	0.070%	0.118%
0.87164	92.9%	0.01052	0.064%	0.109%
0.87623	93.3%	0.01027	0.063%	0.106%
0.88082	93.7%	0.01219	0.075%	0.126%
0.88541	94.1%	0.00985	0.060%	0.102%
0.89000	94.5%	0.00977	0.060%	0.101%
0.89460	94.9%	0.00943	0.058%	0.098%
0.89919	95.3%	0.00960	0.059%	0.100%
0.90378	95.7%	0.00877	0.054%	0.091%
0.90837	96.1%	0.00893	0.055%	0.093%
0.91296	96.5%	0.00902	0.055%	0.093%
0.91756	96.9%	0.00860	0.053%	0.089%
0.92215	97.3%	0.00835	0.051%	0.087%
0.92674	97.6%	0.00826	0.051%	0.086%
0.93133	98.0%	0.00718	0.044%	0.074%
0.93592	98.4%	0.00668	0.041%	0.069%
0.94052	98.8%	0.00726	0.045%	0.075%
0.94511	99.2%	0.00676	0.041%	0.070%
0.94970	99.6%	0.00676	0.041%	0.070%
0.95429	100.0%	0.06645	0.407%	0.689%
Mean (total):	0.29789
========== Selection	==========
Begin:	0.19662
End:	0.95429
Number of voxels:	115558
Mean:	0.45109
Standard deviation:	0.17606
Standard error of mean:	0.00052
95% confidence limits
Minimum:	0.45006
Maximum:	0.45213
