# Supplementary material for: Age, but not short-term intensive swimming, affects chondrocyte turnover in zebrafish vertebral cartilage
Source: PeerJ. 2018 Oct 1;6:e5739. doi: 10.7717/peerj.5739 (PMC6171498; doi:10.7717/peerj.5739)
Supplement: Supplemental Information 2 — This dataset includes comma-separated-values (csv) files documenting the results of microCT scanning of the fourth spine of adult zebrafish before and after a 14-day intensive exercise training. [file peerj-06-5739-s002.zip › 4th spinal BMD raw data/Control after 14 day, #02__rec_voi_hist.csv]

12.07.2017 11:20
Histogram from VOI (42 files) of dataset:	2017-04-05_9um_80kv_ntu_zebra fish_#02__rec_voi
BMD	(%)	Area (mm^2)	Total (%)	Selected (%)
-0.21666	0.0%	0.00000	0.000%	-
-0.21207	0.4%	0.00000	0.000%	-
-0.20748	0.8%	0.00000	0.000%	-
-0.20288	1.2%	0.00000	0.000%	-
-0.19829	1.6%	0.00000	0.000%	-
-0.19370	2.0%	0.00000	0.000%	-
-0.18911	2.4%	0.00000	0.000%	-
-0.18452	2.7%	0.00000	0.000%	-
-0.17992	3.1%	0.00000	0.000%	-
-0.17533	3.5%	0.00000	0.000%	-
-0.17074	3.9%	0.00000	0.000%	-
-0.16615	4.3%	0.00000	0.000%	-
-0.16156	4.7%	0.00000	0.000%	-
-0.15696	5.1%	0.00008	0.001%	-
-0.15237	5.5%	0.00017	0.002%	-
-0.14778	5.9%	0.00033	0.003%	-
-0.14319	6.3%	0.00017	0.002%	-
-0.13860	6.7%	0.00017	0.002%	-
-0.13400	7.1%	0.00025	0.002%	-
-0.12941	7.5%	0.00033	0.003%	-
-0.12482	7.8%	0.00067	0.006%	-
-0.12023	8.2%	0.00092	0.009%	-
-0.11564	8.6%	0.00033	0.003%	-
-0.11104	9.0%	0.00109	0.011%	-
-0.10645	9.4%	0.00042	0.004%	-
-0.10186	9.8%	0.00175	0.017%	-
-0.09727	10.2%	0.00175	0.017%	-
-0.09268	10.6%	0.00200	0.019%	-
-0.08808	11.0%	0.00376	0.036%	-
-0.08349	11.4%	0.00467	0.045%	-
-0.07890	11.8%	0.00659	0.064%	-
-0.07431	12.2%	0.00718	0.070%	-
-0.06972	12.5%	0.01110	0.108%	-
-0.06512	12.9%	0.01319	0.128%	-
-0.06053	13.3%	0.01461	0.142%	-
-0.05594	13.7%	0.01795	0.174%	-
-0.05135	14.1%	0.02062	0.200%	-
-0.04676	14.5%	0.02479	0.241%	-
-0.04216	14.9%	0.02630	0.255%	-
-0.03757	15.3%	0.03339	0.324%	-
-0.03298	15.7%	0.03974	0.386%	-
-0.02839	16.1%	0.04157	0.404%	-
-0.02380	16.5%	0.04692	0.456%	-
-0.01920	16.9%	0.05209	0.506%	-
-0.01461	17.3%	0.05793	0.563%	-
-0.01002	17.6%	0.06612	0.642%	-
-0.00543	18.0%	0.06620	0.643%	-
-0.00084	18.4%	0.07471	0.725%	-
0.00376	18.8%	0.07839	0.761%	-
0.00835	19.2%	0.08665	0.841%	-
0.01294	19.6%	0.08840	0.858%	-
0.01753	20.0%	0.09525	0.925%	-
0.02212	20.4%	0.09976	0.969%	-
0.02672	20.8%	0.09859	0.957%	-
0.03131	21.2%	0.10535	1.023%	-
0.03590	21.6%	0.11303	1.098%	-
0.04049	22.0%	0.10911	1.059%	-
0.04508	22.4%	0.11270	1.094%	-
0.04967	22.7%	0.11136	1.081%	-
0.05427	23.1%	0.11704	1.136%	-
0.05886	23.5%	0.12772	1.240%	-
0.06345	23.9%	0.11996	1.165%	-
0.06804	24.3%	0.12405	1.205%	-
0.07263	24.7%	0.12321	1.196%	-
0.07723	25.1%	0.12113	1.176%	-
0.08182	25.5%	0.12564	1.220%	-
0.08641	25.9%	0.12497	1.213%	-
0.09100	26.3%	0.11996	1.165%	-
0.09559	26.7%	0.11771	1.143%	-
0.10019	27.1%	0.11679	1.134%	-
0.10478	27.5%	0.11161	1.084%	-
0.10937	27.8%	0.11295	1.097%	-
0.11396	28.2%	0.10627	1.032%	-
0.11855	28.6%	0.10151	0.986%	-
0.12315	29.0%	0.09917	0.963%	-
0.12774	29.4%	0.10026	0.974%	-
0.13233	29.8%	0.09976	0.969%	-
0.13692	30.2%	0.09158	0.889%	-
0.14151	30.6%	0.08991	0.873%	-
0.14611	31.0%	0.08882	0.862%	-
0.15070	31.4%	0.08966	0.871%	-
0.15529	31.8%	0.08423	0.818%	-
0.15988	32.2%	0.07939	0.771%	-
0.16447	32.5%	0.07772	0.755%	-
0.16907	32.9%	0.08181	0.794%	-
0.17366	33.3%	0.07713	0.749%	-
0.17825	33.7%	0.07196	0.699%	-
0.18284	34.1%	0.07037	0.683%	-
0.18743	34.5%	0.07279	0.707%	-
0.19203	34.9%	0.07605	0.738%	-
0.19662	35.3%	0.06612	0.642%	1.216%
0.20121	35.7%	0.07137	0.693%	1.312%
0.20580	36.1%	0.06653	0.646%	1.223%
0.21039	36.5%	0.06403	0.622%	1.177%
0.21499	36.9%	0.06495	0.631%	1.194%
0.21958	37.3%	0.06344	0.616%	1.166%
0.22417	37.6%	0.06445	0.626%	1.185%
0.22876	38.0%	0.06420	0.623%	1.180%
0.23335	38.4%	0.05802	0.563%	1.067%
0.23795	38.8%	0.06086	0.591%	1.119%
0.24254	39.2%	0.06202	0.602%	1.140%
0.24713	39.6%	0.06102	0.593%	1.122%
0.25172	40.0%	0.06069	0.589%	1.116%
0.25631	40.4%	0.05919	0.575%	1.088%
0.26091	40.8%	0.05994	0.582%	1.102%
0.26550	41.2%	0.06102	0.593%	1.122%
0.27009	41.6%	0.05610	0.545%	1.031%
0.27468	42.0%	0.05426	0.527%	0.998%
0.27927	42.4%	0.05485	0.533%	1.008%
0.28387	42.7%	0.05268	0.511%	0.968%
0.28846	43.1%	0.05318	0.516%	0.978%
0.29305	43.5%	0.05393	0.524%	0.991%
0.29764	43.9%	0.05117	0.497%	0.941%
0.30223	44.3%	0.05660	0.550%	1.041%
0.30682	44.7%	0.05276	0.512%	0.970%
0.31142	45.1%	0.05293	0.514%	0.973%
0.31601	45.5%	0.05050	0.490%	0.929%
0.32060	45.9%	0.04583	0.445%	0.843%
0.32519	46.3%	0.05042	0.490%	0.927%
0.32978	46.7%	0.05359	0.520%	0.985%
0.33438	47.1%	0.04616	0.448%	0.849%
0.33897	47.5%	0.05067	0.492%	0.932%
0.34356	47.8%	0.04641	0.451%	0.853%
0.34815	48.2%	0.05359	0.520%	0.985%
0.35274	48.6%	0.04500	0.437%	0.827%
0.35734	49.0%	0.04892	0.475%	0.899%
0.36193	49.4%	0.04842	0.470%	0.890%
0.36652	49.8%	0.04800	0.466%	0.883%
0.37111	50.2%	0.04850	0.471%	0.892%
0.37570	50.6%	0.04925	0.478%	0.906%
0.38030	51.0%	0.04842	0.470%	0.890%
0.38489	51.4%	0.04700	0.456%	0.864%
0.38948	51.8%	0.04608	0.447%	0.847%
0.39407	52.2%	0.05167	0.502%	0.950%
0.39866	52.5%	0.04675	0.454%	0.860%
0.40326	52.9%	0.04909	0.477%	0.902%
0.40785	53.3%	0.05226	0.507%	0.961%
0.41244	53.7%	0.04967	0.482%	0.913%
0.41703	54.1%	0.04700	0.456%	0.864%
0.42162	54.5%	0.04666	0.453%	0.858%
0.42622	54.9%	0.04825	0.469%	0.887%
0.43081	55.3%	0.04466	0.434%	0.821%
0.43540	55.7%	0.04575	0.444%	0.841%
0.43999	56.1%	0.04608	0.447%	0.847%
0.44458	56.5%	0.04758	0.462%	0.875%
0.44918	56.9%	0.04566	0.443%	0.840%
0.45377	57.3%	0.04533	0.440%	0.833%
0.45836	57.6%	0.04483	0.435%	0.824%
0.46295	58.0%	0.04191	0.407%	0.770%
0.46754	58.4%	0.04341	0.422%	0.798%
0.47214	58.8%	0.04625	0.449%	0.850%
0.47673	59.2%	0.04483	0.435%	0.824%
0.48132	59.6%	0.04216	0.409%	0.775%
0.48591	60.0%	0.04216	0.409%	0.775%
0.49050	60.4%	0.04107	0.399%	0.755%
0.49510	60.8%	0.04541	0.441%	0.835%
0.49969	61.2%	0.04433	0.430%	0.815%
0.50428	61.6%	0.04625	0.449%	0.850%
0.50887	62.0%	0.04182	0.406%	0.769%
0.51346	62.4%	0.04308	0.418%	0.792%
0.51806	62.7%	0.04090	0.397%	0.752%
0.52265	63.1%	0.04224	0.410%	0.777%
0.52724	63.5%	0.04241	0.412%	0.780%
0.53183	63.9%	0.04040	0.392%	0.743%
0.53642	64.3%	0.04132	0.401%	0.760%
0.54102	64.7%	0.03790	0.368%	0.697%
0.54561	65.1%	0.04049	0.393%	0.744%
0.55020	65.5%	0.04024	0.391%	0.740%
0.55479	65.9%	0.03848	0.374%	0.708%
0.55938	66.3%	0.03832	0.372%	0.704%
0.56397	66.7%	0.03665	0.356%	0.674%
0.56857	67.1%	0.03698	0.359%	0.680%
0.57316	67.5%	0.03473	0.337%	0.638%
0.57775	67.8%	0.03665	0.356%	0.674%
0.58234	68.2%	0.03857	0.374%	0.709%
0.58693	68.6%	0.03331	0.323%	0.612%
0.59153	69.0%	0.03757	0.365%	0.691%
0.59612	69.4%	0.03540	0.344%	0.651%
0.60071	69.8%	0.03356	0.326%	0.617%
0.60530	70.2%	0.03565	0.346%	0.655%
0.60989	70.6%	0.03297	0.320%	0.606%
0.61449	71.0%	0.03464	0.336%	0.637%
0.61908	71.4%	0.03256	0.316%	0.599%
0.62367	71.8%	0.03406	0.331%	0.626%
0.62826	72.2%	0.03540	0.344%	0.651%
0.63285	72.5%	0.03197	0.310%	0.588%
0.63745	72.9%	0.03130	0.304%	0.576%
0.64204	73.3%	0.03281	0.319%	0.603%
0.64663	73.7%	0.03164	0.307%	0.582%
0.65122	74.1%	0.02771	0.269%	0.510%
0.65581	74.5%	0.03014	0.293%	0.554%
0.66041	74.9%	0.02938	0.285%	0.540%
0.66500	75.3%	0.02938	0.285%	0.540%
0.66959	75.7%	0.02780	0.270%	0.511%
0.67418	76.1%	0.02705	0.263%	0.497%
0.67877	76.5%	0.02362	0.229%	0.434%
0.68337	76.9%	0.02387	0.232%	0.439%
0.68796	77.3%	0.02396	0.233%	0.440%
0.69255	77.6%	0.02621	0.255%	0.482%
0.69714	78.0%	0.02195	0.213%	0.404%
0.70173	78.4%	0.02504	0.243%	0.460%
0.70633	78.8%	0.02287	0.222%	0.421%
0.71092	79.2%	0.01903	0.185%	0.350%
0.71551	79.6%	0.01711	0.166%	0.315%
0.72010	80.0%	0.01761	0.171%	0.324%
0.72469	80.4%	0.01686	0.164%	0.310%
0.72929	80.8%	0.01586	0.154%	0.292%
0.73388	81.2%	0.01461	0.142%	0.269%
0.73847	81.6%	0.01536	0.149%	0.282%
0.74306	82.0%	0.01528	0.148%	0.281%
0.74765	82.4%	0.01503	0.146%	0.276%
0.75225	82.7%	0.01394	0.135%	0.256%
0.75684	83.1%	0.01194	0.116%	0.219%
0.76143	83.5%	0.01302	0.126%	0.239%
0.76602	83.9%	0.01252	0.122%	0.230%
0.77061	84.3%	0.01110	0.108%	0.204%
0.77521	84.7%	0.01135	0.110%	0.209%
0.77980	85.1%	0.00977	0.095%	0.180%
0.78439	85.5%	0.01194	0.116%	0.219%
0.78898	85.9%	0.01052	0.102%	0.193%
0.79357	86.3%	0.01010	0.098%	0.186%
0.79817	86.7%	0.01010	0.098%	0.186%
0.80276	87.1%	0.00801	0.078%	0.147%
0.80735	87.5%	0.00902	0.088%	0.166%
0.81194	87.8%	0.00851	0.083%	0.157%
0.81653	88.2%	0.00960	0.093%	0.177%
0.82112	88.6%	0.00785	0.076%	0.144%
0.82572	89.0%	0.00685	0.066%	0.126%
0.83031	89.4%	0.00701	0.068%	0.129%
0.83490	89.8%	0.00760	0.074%	0.140%
0.83949	90.2%	0.00643	0.062%	0.118%
0.84408	90.6%	0.00501	0.049%	0.092%
0.84868	91.0%	0.00559	0.054%	0.103%
0.85327	91.4%	0.00593	0.058%	0.109%
0.85786	91.8%	0.00467	0.045%	0.086%
0.86245	92.2%	0.00467	0.045%	0.086%
0.86704	92.5%	0.00417	0.041%	0.077%
0.87164	92.9%	0.00309	0.030%	0.057%
0.87623	93.3%	0.00392	0.038%	0.072%
0.88082	93.7%	0.00359	0.035%	0.066%
0.88541	94.1%	0.00275	0.027%	0.051%
0.89000	94.5%	0.00209	0.020%	0.038%
0.89460	94.9%	0.00275	0.027%	0.051%
0.89919	95.3%	0.00250	0.024%	0.046%
0.90378	95.7%	0.00184	0.018%	0.034%
0.90837	96.1%	0.00175	0.017%	0.032%
0.91296	96.5%	0.00217	0.021%	0.040%
0.91756	96.9%	0.00225	0.022%	0.041%
0.92215	97.3%	0.00175	0.017%	0.032%
0.92674	97.6%	0.00209	0.020%	0.038%
0.93133	98.0%	0.00192	0.019%	0.035%
0.93592	98.4%	0.00125	0.012%	0.023%
0.94052	98.8%	0.00109	0.011%	0.020%
0.94511	99.2%	0.00109	0.011%	0.020%
0.94970	99.6%	0.00159	0.015%	0.029%
0.95429	100.0%	0.02045	0.199%	0.376%
Mean (total):	0.27177
========== Selection	==========
Begin:	0.19662
End:	0.95429
Number of voxels:	65154
Mean:	0.44573
Standard deviation:	0.17271
Standard error of mean:	0.00068
95% confidence limits
Minimum:	0.44437
Maximum:	0.44708
