# Supplementary material for: Age, but not short-term intensive swimming, affects chondrocyte turnover in zebrafish vertebral cartilage
Source: PeerJ. 2018 Oct 1;6:e5739. doi: 10.7717/peerj.5739 (PMC6171498; doi:10.7717/peerj.5739)
Supplement: Supplemental Information 2 — This dataset includes comma-separated-values (csv) files documenting the results of microCT scanning of the fourth spine of adult zebrafish before and after a 14-day intensive exercise training. [file peerj-06-5739-s002.zip › 4th spinal BMD raw data/Control after 14 day, #03__rec_voi_hist.csv]

12.07.2017 11:22
Histogram from VOI (40 files) of dataset:	2017-04-05_9um_80kv_ntu_zebra fish_#03__rec_voi
BMD	(%)	Area (mm^2)	Total (%)	Selected (%)
-0.21666	0.0%	0.00000	0.000%	-
-0.21207	0.4%	0.00000	0.000%	-
-0.20748	0.8%	0.00000	0.000%	-
-0.20288	1.2%	0.00000	0.000%	-
-0.19829	1.6%	0.00000	0.000%	-
-0.19370	2.0%	0.00000	0.000%	-
-0.18911	2.4%	0.00000	0.000%	-
-0.18452	2.7%	0.00000	0.000%	-
-0.17992	3.1%	0.00000	0.000%	-
-0.17533	3.5%	0.00000	0.000%	-
-0.17074	3.9%	0.00000	0.000%	-
-0.16615	4.3%	0.00000	0.000%	-
-0.16156	4.7%	0.00000	0.000%	-
-0.15696	5.1%	0.00000	0.000%	-
-0.15237	5.5%	0.00000	0.000%	-
-0.14778	5.9%	0.00000	0.000%	-
-0.14319	6.3%	0.00000	0.000%	-
-0.13860	6.7%	0.00000	0.000%	-
-0.13400	7.1%	0.00000	0.000%	-
-0.12941	7.5%	0.00000	0.000%	-
-0.12482	7.8%	0.00000	0.000%	-
-0.12023	8.2%	0.00000	0.000%	-
-0.11564	8.6%	0.00017	0.002%	-
-0.11104	9.0%	0.00042	0.005%	-
-0.10645	9.4%	0.00042	0.005%	-
-0.10186	9.8%	0.00075	0.009%	-
-0.09727	10.2%	0.00083	0.009%	-
-0.09268	10.6%	0.00150	0.017%	-
-0.08808	11.0%	0.00109	0.012%	-
-0.08349	11.4%	0.00167	0.019%	-
-0.07890	11.8%	0.00200	0.023%	-
-0.07431	12.2%	0.00225	0.026%	-
-0.06972	12.5%	0.00234	0.027%	-
-0.06512	12.9%	0.00292	0.033%	-
-0.06053	13.3%	0.00334	0.038%	-
-0.05594	13.7%	0.00384	0.044%	-
-0.05135	14.1%	0.00559	0.064%	-
-0.04676	14.5%	0.00576	0.066%	-
-0.04216	14.9%	0.00693	0.079%	-
-0.03757	15.3%	0.00735	0.084%	-
-0.03298	15.7%	0.01027	0.117%	-
-0.02839	16.1%	0.01269	0.144%	-
-0.02380	16.5%	0.01244	0.142%	-
-0.01920	16.9%	0.01386	0.158%	-
-0.01461	17.3%	0.01361	0.155%	-
-0.01002	17.6%	0.01962	0.223%	-
-0.00543	18.0%	0.02195	0.250%	-
-0.00084	18.4%	0.02120	0.241%	-
0.00376	18.8%	0.02888	0.329%	-
0.00835	19.2%	0.03047	0.347%	-
0.01294	19.6%	0.03431	0.390%	-
0.01753	20.0%	0.03247	0.369%	-
0.02212	20.4%	0.03949	0.449%	-
0.02672	20.8%	0.04232	0.482%	-
0.03131	21.2%	0.04925	0.560%	-
0.03590	21.6%	0.05384	0.613%	-
0.04049	22.0%	0.05501	0.626%	-
0.04508	22.4%	0.06420	0.730%	-
0.04967	22.7%	0.06545	0.745%	-
0.05427	23.1%	0.07046	0.802%	-
0.05886	23.5%	0.08281	0.942%	-
0.06345	23.9%	0.08014	0.912%	-
0.06804	24.3%	0.08323	0.947%	-
0.07263	24.7%	0.08506	0.968%	-
0.07723	25.1%	0.08840	1.006%	-
0.08182	25.5%	0.08573	0.975%	-
0.08641	25.9%	0.09325	1.061%	-
0.09100	26.3%	0.09041	1.029%	-
0.09559	26.7%	0.08924	1.015%	-
0.10019	27.1%	0.09066	1.031%	-
0.10478	27.5%	0.08907	1.013%	-
0.10937	27.8%	0.08273	0.941%	-
0.11396	28.2%	0.08331	0.948%	-
0.11855	28.6%	0.08022	0.913%	-
0.12315	29.0%	0.08089	0.920%	-
0.12774	29.4%	0.07580	0.862%	-
0.13233	29.8%	0.06787	0.772%	-
0.13692	30.2%	0.06637	0.755%	-
0.14151	30.6%	0.06937	0.789%	-
0.14611	31.0%	0.06511	0.741%	-
0.15070	31.4%	0.06211	0.707%	-
0.15529	31.8%	0.06620	0.753%	-
0.15988	32.2%	0.05827	0.663%	-
0.16447	32.5%	0.05668	0.645%	-
0.16907	32.9%	0.05476	0.623%	-
0.17366	33.3%	0.05702	0.649%	-
0.17825	33.7%	0.05226	0.595%	-
0.18284	34.1%	0.04775	0.543%	-
0.18743	34.5%	0.04708	0.536%	-
0.19203	34.9%	0.05418	0.616%	-
0.19662	35.3%	0.05242	0.596%	0.894%
0.20121	35.7%	0.05276	0.600%	0.900%
0.20580	36.1%	0.05084	0.578%	0.867%
0.21039	36.5%	0.05259	0.598%	0.897%
0.21499	36.9%	0.05293	0.602%	0.903%
0.21958	37.3%	0.05159	0.587%	0.880%
0.22417	37.6%	0.05242	0.596%	0.894%
0.22876	38.0%	0.05359	0.610%	0.914%
0.23335	38.4%	0.04750	0.540%	0.810%
0.23795	38.8%	0.05610	0.638%	0.957%
0.24254	39.2%	0.05526	0.629%	0.943%
0.24713	39.6%	0.04984	0.567%	0.850%
0.25172	40.0%	0.05727	0.652%	0.977%
0.25631	40.4%	0.05109	0.581%	0.871%
0.26091	40.8%	0.05167	0.588%	0.881%
0.26550	41.2%	0.05551	0.632%	0.947%
0.27009	41.6%	0.05025	0.572%	0.857%
0.27468	42.0%	0.05518	0.628%	0.941%
0.27927	42.4%	0.05134	0.584%	0.876%
0.28387	42.7%	0.05376	0.612%	0.917%
0.28846	43.1%	0.05535	0.630%	0.944%
0.29305	43.5%	0.05025	0.572%	0.857%
0.29764	43.9%	0.05351	0.609%	0.913%
0.30223	44.3%	0.05209	0.593%	0.889%
0.30682	44.7%	0.05585	0.635%	0.953%
0.31142	45.1%	0.05426	0.617%	0.926%
0.31601	45.5%	0.05618	0.639%	0.958%
0.32060	45.9%	0.05977	0.680%	1.020%
0.32519	46.3%	0.05359	0.610%	0.914%
0.32978	46.7%	0.05885	0.670%	1.004%
0.33438	47.1%	0.05660	0.644%	0.965%
0.33897	47.5%	0.05610	0.638%	0.957%
0.34356	47.8%	0.05969	0.679%	1.018%
0.34815	48.2%	0.06144	0.699%	1.048%
0.35274	48.6%	0.05727	0.652%	0.977%
0.35734	49.0%	0.05409	0.615%	0.923%
0.36193	49.4%	0.05343	0.608%	0.911%
0.36652	49.8%	0.05827	0.663%	0.994%
0.37111	50.2%	0.05643	0.642%	0.963%
0.37570	50.6%	0.05727	0.652%	0.977%
0.38030	51.0%	0.05593	0.636%	0.954%
0.38489	51.4%	0.05468	0.622%	0.933%
0.38948	51.8%	0.05660	0.644%	0.965%
0.39407	52.2%	0.05359	0.610%	0.914%
0.39866	52.5%	0.05384	0.613%	0.918%
0.40326	52.9%	0.05618	0.639%	0.958%
0.40785	53.3%	0.05685	0.647%	0.970%
0.41244	53.7%	0.05025	0.572%	0.857%
0.41703	54.1%	0.05251	0.597%	0.896%
0.42162	54.5%	0.05217	0.594%	0.890%
0.42622	54.9%	0.05117	0.582%	0.873%
0.43081	55.3%	0.05618	0.639%	0.958%
0.43540	55.7%	0.05510	0.627%	0.940%
0.43999	56.1%	0.05101	0.580%	0.870%
0.44458	56.5%	0.05493	0.625%	0.937%
0.44918	56.9%	0.05343	0.608%	0.911%
0.45377	57.3%	0.05409	0.615%	0.923%
0.45836	57.6%	0.05276	0.600%	0.900%
0.46295	58.0%	0.04950	0.563%	0.844%
0.46754	58.4%	0.05276	0.600%	0.900%
0.47214	58.8%	0.05242	0.596%	0.894%
0.47673	59.2%	0.05084	0.578%	0.867%
0.48132	59.6%	0.05059	0.576%	0.863%
0.48591	60.0%	0.05184	0.590%	0.884%
0.49050	60.4%	0.05042	0.574%	0.860%
0.49510	60.8%	0.04825	0.549%	0.823%
0.49969	61.2%	0.04725	0.538%	0.806%
0.50428	61.6%	0.04984	0.567%	0.850%
0.50887	62.0%	0.05242	0.596%	0.894%
0.51346	62.4%	0.04992	0.568%	0.852%
0.51806	62.7%	0.04525	0.515%	0.772%
0.52265	63.1%	0.04500	0.512%	0.768%
0.52724	63.5%	0.04424	0.503%	0.755%
0.53183	63.9%	0.04500	0.512%	0.768%
0.53642	64.3%	0.04299	0.489%	0.733%
0.54102	64.7%	0.04299	0.489%	0.733%
0.54561	65.1%	0.04324	0.492%	0.738%
0.55020	65.5%	0.04040	0.460%	0.689%
0.55479	65.9%	0.04424	0.503%	0.755%
0.55938	66.3%	0.04416	0.502%	0.753%
0.56397	66.7%	0.03957	0.450%	0.675%
0.56857	67.1%	0.03531	0.402%	0.602%
0.57316	67.5%	0.03665	0.417%	0.625%
0.57775	67.8%	0.03823	0.435%	0.652%
0.58234	68.2%	0.03498	0.398%	0.597%
0.58693	68.6%	0.03314	0.377%	0.565%
0.59153	69.0%	0.03448	0.392%	0.588%
0.59612	69.4%	0.03239	0.369%	0.553%
0.60071	69.8%	0.03573	0.407%	0.609%
0.60530	70.2%	0.03039	0.346%	0.518%
0.60989	70.6%	0.02771	0.315%	0.473%
0.61449	71.0%	0.03222	0.367%	0.550%
0.61908	71.4%	0.02955	0.336%	0.504%
0.62367	71.8%	0.02588	0.294%	0.441%
0.62826	72.2%	0.02521	0.287%	0.430%
0.63285	72.5%	0.03172	0.361%	0.541%
0.63745	72.9%	0.02621	0.298%	0.447%
0.64204	73.3%	0.02321	0.264%	0.396%
0.64663	73.7%	0.02780	0.316%	0.474%
0.65122	74.1%	0.02387	0.272%	0.407%
0.65581	74.5%	0.02579	0.293%	0.440%
0.66041	74.9%	0.02571	0.293%	0.439%
0.66500	75.3%	0.02279	0.259%	0.389%
0.66959	75.7%	0.02421	0.275%	0.413%
0.67418	76.1%	0.02396	0.273%	0.409%
0.67877	76.5%	0.02304	0.262%	0.393%
0.68337	76.9%	0.02170	0.247%	0.370%
0.68796	77.3%	0.02154	0.245%	0.367%
0.69255	77.6%	0.02120	0.241%	0.362%
0.69714	78.0%	0.02262	0.257%	0.386%
0.70173	78.4%	0.02012	0.229%	0.343%
0.70633	78.8%	0.02279	0.259%	0.389%
0.71092	79.2%	0.01970	0.224%	0.336%
0.71551	79.6%	0.02246	0.255%	0.383%
0.72010	80.0%	0.02095	0.238%	0.357%
0.72469	80.4%	0.02170	0.247%	0.370%
0.72929	80.8%	0.02029	0.231%	0.346%
0.73388	81.2%	0.01720	0.196%	0.293%
0.73847	81.6%	0.02396	0.273%	0.409%
0.74306	82.0%	0.02162	0.246%	0.369%
0.74765	82.4%	0.01736	0.198%	0.296%
0.75225	82.7%	0.01670	0.190%	0.285%
0.75684	83.1%	0.01569	0.179%	0.268%
0.76143	83.5%	0.01519	0.173%	0.259%
0.76602	83.9%	0.01736	0.198%	0.296%
0.77061	84.3%	0.01503	0.171%	0.256%
0.77521	84.7%	0.01503	0.171%	0.256%
0.77980	85.1%	0.01569	0.179%	0.268%
0.78439	85.5%	0.01611	0.183%	0.275%
0.78898	85.9%	0.01394	0.159%	0.238%
0.79357	86.3%	0.01386	0.158%	0.236%
0.79817	86.7%	0.01352	0.154%	0.231%
0.80276	87.1%	0.01478	0.168%	0.252%
0.80735	87.5%	0.01252	0.142%	0.214%
0.81194	87.8%	0.01252	0.142%	0.214%
0.81653	88.2%	0.01110	0.126%	0.189%
0.82112	88.6%	0.01269	0.144%	0.216%
0.82572	89.0%	0.01202	0.137%	0.205%
0.83031	89.4%	0.01252	0.142%	0.214%
0.83490	89.8%	0.00993	0.113%	0.169%
0.83949	90.2%	0.00968	0.110%	0.165%
0.84408	90.6%	0.01002	0.114%	0.171%
0.84868	91.0%	0.01010	0.115%	0.172%
0.85327	91.4%	0.00868	0.099%	0.148%
0.85786	91.8%	0.00826	0.094%	0.141%
0.86245	92.2%	0.00851	0.097%	0.145%
0.86704	92.5%	0.00877	0.100%	0.150%
0.87164	92.9%	0.01027	0.117%	0.175%
0.87623	93.3%	0.00902	0.103%	0.154%
0.88082	93.7%	0.00826	0.094%	0.141%
0.88541	94.1%	0.00877	0.100%	0.150%
0.89000	94.5%	0.00668	0.076%	0.114%
0.89460	94.9%	0.00785	0.089%	0.134%
0.89919	95.3%	0.00659	0.075%	0.112%
0.90378	95.7%	0.00768	0.087%	0.131%
0.90837	96.1%	0.00576	0.066%	0.098%
0.91296	96.5%	0.00659	0.075%	0.112%
0.91756	96.9%	0.00526	0.060%	0.090%
0.92215	97.3%	0.00768	0.087%	0.131%
0.92674	97.6%	0.00626	0.071%	0.107%
0.93133	98.0%	0.00526	0.060%	0.090%
0.93592	98.4%	0.00634	0.072%	0.108%
0.94052	98.8%	0.00701	0.080%	0.120%
0.94511	99.2%	0.00493	0.056%	0.084%
0.94970	99.6%	0.00710	0.081%	0.121%
0.95429	100.0%	0.13081	1.488%	2.231%
Mean (total):	0.34614
========== Selection	==========
Begin:	0.19662
End:	0.95429
Number of voxels:	70226
Mean:	0.47238
Standard deviation:	0.19019
Standard error of mean:	0.00072
95% confidence limits
Minimum:	0.47095
Maximum:	0.47382
