# Supplementary material for: Age, but not short-term intensive swimming, affects chondrocyte turnover in zebrafish vertebral cartilage
Source: PeerJ. 2018 Oct 1;6:e5739. doi: 10.7717/peerj.5739 (PMC6171498; doi:10.7717/peerj.5739)
Supplement: Supplemental Information 2 — This dataset includes comma-separated-values (csv) files documenting the results of microCT scanning of the fourth spine of adult zebrafish before and after a 14-day intensive exercise training. [file peerj-06-5739-s002.zip › 4th spinal BMD raw data/Control after 14 day, #04__rec_voi_hist.csv]

12.07.2017 11:23
Histogram from VOI (41 files) of dataset:	2017-04-05_9um_80kv_ntu_zebra fish_#04__rec_voi
BMD	(%)	Area (mm^2)	Total (%)	Selected (%)
-0.21666	0.0%	0.00033	0.003%	-
-0.21207	0.4%	0.00000	0.000%	-
-0.20748	0.8%	0.00017	0.002%	-
-0.20288	1.2%	0.00017	0.002%	-
-0.19829	1.6%	0.00042	0.004%	-
-0.19370	2.0%	0.00008	0.001%	-
-0.18911	2.4%	0.00025	0.002%	-
-0.18452	2.7%	0.00067	0.007%	-
-0.17992	3.1%	0.00058	0.006%	-
-0.17533	3.5%	0.00092	0.009%	-
-0.17074	3.9%	0.00109	0.011%	-
-0.16615	4.3%	0.00134	0.013%	-
-0.16156	4.7%	0.00134	0.013%	-
-0.15696	5.1%	0.00092	0.009%	-
-0.15237	5.5%	0.00184	0.018%	-
-0.14778	5.9%	0.00192	0.019%	-
-0.14319	6.3%	0.00209	0.021%	-
-0.13860	6.7%	0.00234	0.023%	-
-0.13400	7.1%	0.00301	0.030%	-
-0.12941	7.5%	0.00417	0.041%	-
-0.12482	7.8%	0.00417	0.041%	-
-0.12023	8.2%	0.00518	0.051%	-
-0.11564	8.6%	0.00593	0.058%	-
-0.11104	9.0%	0.00493	0.048%	-
-0.10645	9.4%	0.00710	0.070%	-
-0.10186	9.8%	0.00810	0.080%	-
-0.09727	10.2%	0.00785	0.077%	-
-0.09268	10.6%	0.00860	0.085%	-
-0.08808	11.0%	0.00918	0.090%	-
-0.08349	11.4%	0.01018	0.100%	-
-0.07890	11.8%	0.01027	0.101%	-
-0.07431	12.2%	0.01152	0.113%	-
-0.06972	12.5%	0.01386	0.136%	-
-0.06512	12.9%	0.01436	0.141%	-
-0.06053	13.3%	0.01586	0.156%	-
-0.05594	13.7%	0.01878	0.185%	-
-0.05135	14.1%	0.01928	0.190%	-
-0.04676	14.5%	0.02421	0.238%	-
-0.04216	14.9%	0.02546	0.250%	-
-0.03757	15.3%	0.02488	0.244%	-
-0.03298	15.7%	0.02579	0.254%	-
-0.02839	16.1%	0.03239	0.318%	-
-0.02380	16.5%	0.02947	0.290%	-
-0.01920	16.9%	0.03681	0.362%	-
-0.01461	17.3%	0.03798	0.373%	-
-0.01002	17.6%	0.03907	0.384%	-
-0.00543	18.0%	0.04308	0.423%	-
-0.00084	18.4%	0.04207	0.413%	-
0.00376	18.8%	0.04842	0.476%	-
0.00835	19.2%	0.05209	0.512%	-
0.01294	19.6%	0.05034	0.495%	-
0.01753	20.0%	0.05126	0.504%	-
0.02212	20.4%	0.05092	0.500%	-
0.02672	20.8%	0.05760	0.566%	-
0.03131	21.2%	0.05994	0.589%	-
0.03590	21.6%	0.05919	0.582%	-
0.04049	22.0%	0.06044	0.594%	-
0.04508	22.4%	0.06111	0.601%	-
0.04967	22.7%	0.06470	0.636%	-
0.05427	23.1%	0.06369	0.626%	-
0.05886	23.5%	0.06169	0.606%	-
0.06345	23.9%	0.06361	0.625%	-
0.06804	24.3%	0.06511	0.640%	-
0.07263	24.7%	0.07062	0.694%	-
0.07723	25.1%	0.06278	0.617%	-
0.08182	25.5%	0.06403	0.629%	-
0.08641	25.9%	0.06712	0.660%	-
0.09100	26.3%	0.07238	0.711%	-
0.09559	26.7%	0.06970	0.685%	-
0.10019	27.1%	0.07162	0.704%	-
0.10478	27.5%	0.07521	0.739%	-
0.10937	27.8%	0.07021	0.690%	-
0.11396	28.2%	0.07137	0.701%	-
0.11855	28.6%	0.07137	0.701%	-
0.12315	29.0%	0.07563	0.743%	-
0.12774	29.4%	0.06996	0.687%	-
0.13233	29.8%	0.07246	0.712%	-
0.13692	30.2%	0.07204	0.708%	-
0.14151	30.6%	0.07505	0.738%	-
0.14611	31.0%	0.07204	0.708%	-
0.15070	31.4%	0.07071	0.695%	-
0.15529	31.8%	0.07171	0.705%	-
0.15988	32.2%	0.06904	0.678%	-
0.16447	32.5%	0.06845	0.673%	-
0.16907	32.9%	0.07121	0.700%	-
0.17366	33.3%	0.07313	0.719%	-
0.17825	33.7%	0.07405	0.728%	-
0.18284	34.1%	0.06870	0.675%	-
0.18743	34.5%	0.06787	0.667%	-
0.19203	34.9%	0.06829	0.671%	-
0.19662	35.3%	0.06929	0.681%	1.013%
0.20121	35.7%	0.06620	0.651%	0.968%
0.20580	36.1%	0.06979	0.686%	1.021%
0.21039	36.5%	0.06720	0.660%	0.983%
0.21499	36.9%	0.06586	0.647%	0.963%
0.21958	37.3%	0.06311	0.620%	0.923%
0.22417	37.6%	0.06386	0.628%	0.934%
0.22876	38.0%	0.06386	0.628%	0.934%
0.23335	38.4%	0.06478	0.637%	0.947%
0.23795	38.8%	0.06219	0.611%	0.909%
0.24254	39.2%	0.05768	0.567%	0.844%
0.24713	39.6%	0.06361	0.625%	0.930%
0.25172	40.0%	0.05635	0.554%	0.824%
0.25631	40.4%	0.05860	0.576%	0.857%
0.26091	40.8%	0.05760	0.566%	0.842%
0.26550	41.2%	0.05785	0.569%	0.846%
0.27009	41.6%	0.05284	0.519%	0.773%
0.27468	42.0%	0.05601	0.550%	0.819%
0.27927	42.4%	0.05176	0.509%	0.757%
0.28387	42.7%	0.05510	0.541%	0.806%
0.28846	43.1%	0.05209	0.512%	0.762%
0.29305	43.5%	0.05468	0.537%	0.800%
0.29764	43.9%	0.05167	0.508%	0.756%
0.30223	44.3%	0.05535	0.544%	0.809%
0.30682	44.7%	0.05376	0.528%	0.786%
0.31142	45.1%	0.05376	0.528%	0.786%
0.31601	45.5%	0.05334	0.524%	0.780%
0.32060	45.9%	0.05485	0.539%	0.802%
0.32519	46.3%	0.05117	0.503%	0.748%
0.32978	46.7%	0.05318	0.523%	0.778%
0.33438	47.1%	0.05318	0.523%	0.778%
0.33897	47.5%	0.05451	0.536%	0.797%
0.34356	47.8%	0.05159	0.507%	0.754%
0.34815	48.2%	0.05434	0.534%	0.795%
0.35274	48.6%	0.05409	0.532%	0.791%
0.35734	49.0%	0.05234	0.514%	0.765%
0.36193	49.4%	0.05351	0.526%	0.782%
0.36652	49.8%	0.05176	0.509%	0.757%
0.37111	50.2%	0.04967	0.488%	0.726%
0.37570	50.6%	0.05042	0.496%	0.737%
0.38030	51.0%	0.04808	0.473%	0.703%
0.38489	51.4%	0.05309	0.522%	0.776%
0.38948	51.8%	0.05343	0.525%	0.781%
0.39407	52.2%	0.05017	0.493%	0.734%
0.39866	52.5%	0.05084	0.500%	0.743%
0.40326	52.9%	0.04975	0.489%	0.728%
0.40785	53.3%	0.05159	0.507%	0.754%
0.41244	53.7%	0.04783	0.470%	0.699%
0.41703	54.1%	0.04975	0.489%	0.728%
0.42162	54.5%	0.05268	0.518%	0.770%
0.42622	54.9%	0.05017	0.493%	0.734%
0.43081	55.3%	0.05142	0.505%	0.752%
0.43540	55.7%	0.05151	0.506%	0.753%
0.43999	56.1%	0.05025	0.494%	0.735%
0.44458	56.5%	0.04984	0.490%	0.729%
0.44918	56.9%	0.04942	0.486%	0.723%
0.45377	57.3%	0.04858	0.477%	0.710%
0.45836	57.6%	0.04692	0.461%	0.686%
0.46295	58.0%	0.04675	0.459%	0.684%
0.46754	58.4%	0.04783	0.470%	0.699%
0.47214	58.8%	0.04700	0.462%	0.687%
0.47673	59.2%	0.05017	0.493%	0.734%
0.48132	59.6%	0.05009	0.492%	0.732%
0.48591	60.0%	0.04875	0.479%	0.713%
0.49050	60.4%	0.04608	0.453%	0.674%
0.49510	60.8%	0.04608	0.453%	0.674%
0.49969	61.2%	0.05142	0.505%	0.752%
0.50428	61.6%	0.04892	0.481%	0.715%
0.50887	62.0%	0.04858	0.477%	0.710%
0.51346	62.4%	0.04625	0.455%	0.676%
0.51806	62.7%	0.04608	0.453%	0.674%
0.52265	63.1%	0.04333	0.426%	0.634%
0.52724	63.5%	0.04299	0.423%	0.629%
0.53183	63.9%	0.04550	0.447%	0.665%
0.53642	64.3%	0.04491	0.441%	0.657%
0.54102	64.7%	0.04500	0.442%	0.658%
0.54561	65.1%	0.04608	0.453%	0.674%
0.55020	65.5%	0.04191	0.412%	0.613%
0.55479	65.9%	0.04324	0.425%	0.632%
0.55938	66.3%	0.04399	0.432%	0.643%
0.56397	66.7%	0.04533	0.445%	0.663%
0.56857	67.1%	0.04558	0.448%	0.667%
0.57316	67.5%	0.04374	0.430%	0.640%
0.57775	67.8%	0.04333	0.426%	0.634%
0.58234	68.2%	0.03656	0.359%	0.535%
0.58693	68.6%	0.04366	0.429%	0.638%
0.59153	69.0%	0.04199	0.413%	0.614%
0.59612	69.4%	0.04124	0.405%	0.603%
0.60071	69.8%	0.04015	0.395%	0.587%
0.60530	70.2%	0.04199	0.413%	0.614%
0.60989	70.6%	0.04141	0.407%	0.605%
0.61449	71.0%	0.03990	0.392%	0.583%
0.61908	71.4%	0.03640	0.358%	0.532%
0.62367	71.8%	0.03523	0.346%	0.515%
0.62826	72.2%	0.03782	0.372%	0.553%
0.63285	72.5%	0.03723	0.366%	0.544%
0.63745	72.9%	0.03631	0.357%	0.531%
0.64204	73.3%	0.03932	0.386%	0.575%
0.64663	73.7%	0.03297	0.324%	0.482%
0.65122	74.1%	0.03348	0.329%	0.490%
0.65581	74.5%	0.03206	0.315%	0.469%
0.66041	74.9%	0.03281	0.322%	0.480%
0.66500	75.3%	0.03389	0.333%	0.496%
0.66959	75.7%	0.03448	0.339%	0.504%
0.67418	76.1%	0.03080	0.303%	0.450%
0.67877	76.5%	0.03022	0.297%	0.442%
0.68337	76.9%	0.03055	0.300%	0.447%
0.68796	77.3%	0.03322	0.327%	0.486%
0.69255	77.6%	0.03181	0.313%	0.465%
0.69714	78.0%	0.02797	0.275%	0.409%
0.70173	78.4%	0.03164	0.311%	0.463%
0.70633	78.8%	0.03030	0.298%	0.443%
0.71092	79.2%	0.02830	0.278%	0.414%
0.71551	79.6%	0.02888	0.284%	0.422%
0.72010	80.0%	0.02730	0.268%	0.399%
0.72469	80.4%	0.02863	0.281%	0.419%
0.72929	80.8%	0.02838	0.279%	0.415%
0.73388	81.2%	0.02746	0.270%	0.402%
0.73847	81.6%	0.02771	0.272%	0.405%
0.74306	82.0%	0.02830	0.278%	0.414%
0.74765	82.4%	0.02721	0.267%	0.398%
0.75225	82.7%	0.02638	0.259%	0.386%
0.75684	83.1%	0.02763	0.272%	0.404%
0.76143	83.5%	0.02630	0.258%	0.385%
0.76602	83.9%	0.02746	0.270%	0.402%
0.77061	84.3%	0.02596	0.255%	0.380%
0.77521	84.7%	0.02379	0.234%	0.348%
0.77980	85.1%	0.02479	0.244%	0.363%
0.78439	85.5%	0.02688	0.264%	0.393%
0.78898	85.9%	0.02721	0.267%	0.398%
0.79357	86.3%	0.02479	0.244%	0.363%
0.79817	86.7%	0.02404	0.236%	0.352%
0.80276	87.1%	0.02588	0.254%	0.378%
0.80735	87.5%	0.02404	0.236%	0.352%
0.81194	87.8%	0.02521	0.248%	0.369%
0.81653	88.2%	0.02379	0.234%	0.348%
0.82112	88.6%	0.02504	0.246%	0.366%
0.82572	89.0%	0.02321	0.228%	0.339%
0.83031	89.4%	0.02037	0.200%	0.298%
0.83490	89.8%	0.02479	0.244%	0.363%
0.83949	90.2%	0.02279	0.224%	0.333%
0.84408	90.6%	0.02104	0.207%	0.308%
0.84868	91.0%	0.02354	0.231%	0.344%
0.85327	91.4%	0.01928	0.190%	0.282%
0.85786	91.8%	0.02037	0.200%	0.298%
0.86245	92.2%	0.02129	0.209%	0.311%
0.86704	92.5%	0.01995	0.196%	0.292%
0.87164	92.9%	0.02137	0.210%	0.313%
0.87623	93.3%	0.02020	0.199%	0.295%
0.88082	93.7%	0.01870	0.184%	0.273%
0.88541	94.1%	0.01870	0.184%	0.273%
0.89000	94.5%	0.01603	0.158%	0.234%
0.89460	94.9%	0.01761	0.173%	0.258%
0.89919	95.3%	0.01778	0.175%	0.260%
0.90378	95.7%	0.01720	0.169%	0.251%
0.90837	96.1%	0.01586	0.156%	0.232%
0.91296	96.5%	0.01486	0.146%	0.217%
0.91756	96.9%	0.01653	0.162%	0.242%
0.92215	97.3%	0.01436	0.141%	0.210%
0.92674	97.6%	0.01427	0.140%	0.209%
0.93133	98.0%	0.01344	0.132%	0.197%
0.93592	98.4%	0.01210	0.119%	0.177%
0.94052	98.8%	0.01302	0.128%	0.190%
0.94511	99.2%	0.01035	0.102%	0.151%
0.94970	99.6%	0.01277	0.126%	0.187%
0.95429	100.0%	0.29293	2.879%	4.283%
Mean (total):	0.37046
========== Selection	==========
Begin:	0.19662
End:	0.95429
Number of voxels:	81920
Mean:	0.51308
Standard deviation:	0.21775
Standard error of mean:	0.00076
95% confidence limits
Minimum:	0.51156
Maximum:	0.51460
