# Supplementary material for: Age, but not short-term intensive swimming, affects chondrocyte turnover in zebrafish vertebral cartilage
Source: PeerJ. 2018 Oct 1;6:e5739. doi: 10.7717/peerj.5739 (PMC6171498; doi:10.7717/peerj.5739)
Supplement: Supplemental Information 2 — This dataset includes comma-separated-values (csv) files documenting the results of microCT scanning of the fourth spine of adult zebrafish before and after a 14-day intensive exercise training. [file peerj-06-5739-s002.zip › 4th spinal BMD raw data/Control after 14 day, #05__rec_voi_hist.csv]

12.07.2017 11:25
Histogram from VOI (41 files) of dataset:	2017-04-05_9um_80kv_ntu_zebra fish_#05__rec_voi
BMD	(%)	Area (mm^2)	Total (%)	Selected (%)
-0.21666	0.0%	0.00267	0.025%	-
-0.21207	0.4%	0.00042	0.004%	-
-0.20748	0.8%	0.00117	0.011%	-
-0.20288	1.2%	0.00083	0.008%	-
-0.19829	1.6%	0.00125	0.012%	-
-0.19370	2.0%	0.00100	0.010%	-
-0.18911	2.4%	0.00142	0.014%	-
-0.18452	2.7%	0.00092	0.009%	-
-0.17992	3.1%	0.00117	0.011%	-
-0.17533	3.5%	0.00209	0.020%	-
-0.17074	3.9%	0.00217	0.021%	-
-0.16615	4.3%	0.00242	0.023%	-
-0.16156	4.7%	0.00259	0.025%	-
-0.15696	5.1%	0.00442	0.042%	-
-0.15237	5.5%	0.00267	0.025%	-
-0.14778	5.9%	0.00493	0.047%	-
-0.14319	6.3%	0.00367	0.035%	-
-0.13860	6.7%	0.00484	0.046%	-
-0.13400	7.1%	0.00568	0.054%	-
-0.12941	7.5%	0.00735	0.070%	-
-0.12482	7.8%	0.00643	0.061%	-
-0.12023	8.2%	0.00818	0.078%	-
-0.11564	8.6%	0.00785	0.075%	-
-0.11104	9.0%	0.00826	0.079%	-
-0.10645	9.4%	0.01027	0.098%	-
-0.10186	9.8%	0.01269	0.121%	-
-0.09727	10.2%	0.01369	0.130%	-
-0.09268	10.6%	0.01686	0.161%	-
-0.08808	11.0%	0.01453	0.138%	-
-0.08349	11.4%	0.01845	0.176%	-
-0.07890	11.8%	0.02129	0.203%	-
-0.07431	12.2%	0.02262	0.216%	-
-0.06972	12.5%	0.02262	0.216%	-
-0.06512	12.9%	0.02838	0.270%	-
-0.06053	13.3%	0.02780	0.265%	-
-0.05594	13.7%	0.03364	0.320%	-
-0.05135	14.1%	0.03231	0.308%	-
-0.04676	14.5%	0.03873	0.369%	-
-0.04216	14.9%	0.03823	0.364%	-
-0.03757	15.3%	0.04074	0.388%	-
-0.03298	15.7%	0.03757	0.358%	-
-0.02839	16.1%	0.04333	0.413%	-
-0.02380	16.5%	0.04558	0.434%	-
-0.01920	16.9%	0.04566	0.435%	-
-0.01461	17.3%	0.05276	0.503%	-
-0.01002	17.6%	0.05084	0.484%	-
-0.00543	18.0%	0.05493	0.523%	-
-0.00084	18.4%	0.05743	0.547%	-
0.00376	18.8%	0.06010	0.573%	-
0.00835	19.2%	0.06603	0.629%	-
0.01294	19.6%	0.07313	0.697%	-
0.01753	20.0%	0.06678	0.636%	-
0.02212	20.4%	0.07338	0.699%	-
0.02672	20.8%	0.07588	0.723%	-
0.03131	21.2%	0.08047	0.767%	-
0.03590	21.6%	0.08623	0.822%	-
0.04049	22.0%	0.08916	0.849%	-
0.04508	22.4%	0.08941	0.852%	-
0.04967	22.7%	0.09433	0.899%	-
0.05427	23.1%	0.09116	0.868%	-
0.05886	23.5%	0.09659	0.920%	-
0.06345	23.9%	0.09967	0.950%	-
0.06804	24.3%	0.09475	0.903%	-
0.07263	24.7%	0.09592	0.914%	-
0.07723	25.1%	0.09508	0.906%	-
0.08182	25.5%	0.09659	0.920%	-
0.08641	25.9%	0.09166	0.873%	-
0.09100	26.3%	0.09383	0.894%	-
0.09559	26.7%	0.09659	0.920%	-
0.10019	27.1%	0.09775	0.931%	-
0.10478	27.5%	0.09383	0.894%	-
0.10937	27.8%	0.09016	0.859%	-
0.11396	28.2%	0.08598	0.819%	-
0.11855	28.6%	0.09074	0.864%	-
0.12315	29.0%	0.08790	0.837%	-
0.12774	29.4%	0.08431	0.803%	-
0.13233	29.8%	0.08623	0.822%	-
0.13692	30.2%	0.08264	0.787%	-
0.14151	30.6%	0.08331	0.794%	-
0.14611	31.0%	0.08114	0.773%	-
0.15070	31.4%	0.08014	0.763%	-
0.15529	31.8%	0.08306	0.791%	-
0.15988	32.2%	0.07956	0.758%	-
0.16447	32.5%	0.08298	0.791%	-
0.16907	32.9%	0.08406	0.801%	-
0.17366	33.3%	0.08156	0.777%	-
0.17825	33.7%	0.07513	0.716%	-
0.18284	34.1%	0.07605	0.724%	-
0.18743	34.5%	0.07321	0.697%	-
0.19203	34.9%	0.07121	0.678%	-
0.19662	35.3%	0.07046	0.671%	1.160%
0.20121	35.7%	0.06970	0.664%	1.148%
0.20580	36.1%	0.06804	0.648%	1.120%
0.21039	36.5%	0.06202	0.591%	1.021%
0.21499	36.9%	0.07246	0.690%	1.193%
0.21958	37.3%	0.06311	0.601%	1.039%
0.22417	37.6%	0.06637	0.632%	1.093%
0.22876	38.0%	0.06612	0.630%	1.089%
0.23335	38.4%	0.06503	0.620%	1.071%
0.23795	38.8%	0.07112	0.678%	1.171%
0.24254	39.2%	0.06745	0.643%	1.111%
0.24713	39.6%	0.06628	0.631%	1.091%
0.25172	40.0%	0.06411	0.611%	1.056%
0.25631	40.4%	0.06152	0.586%	1.013%
0.26091	40.8%	0.06236	0.594%	1.027%
0.26550	41.2%	0.06804	0.648%	1.120%
0.27009	41.6%	0.06445	0.614%	1.061%
0.27468	42.0%	0.05944	0.566%	0.979%
0.27927	42.4%	0.06010	0.573%	0.990%
0.28387	42.7%	0.06545	0.623%	1.078%
0.28846	43.1%	0.05985	0.570%	0.985%
0.29305	43.5%	0.05960	0.568%	0.981%
0.29764	43.9%	0.05902	0.562%	0.972%
0.30223	44.3%	0.05869	0.559%	0.966%
0.30682	44.7%	0.05384	0.513%	0.887%
0.31142	45.1%	0.05635	0.537%	0.928%
0.31601	45.5%	0.05885	0.561%	0.969%
0.32060	45.9%	0.05526	0.526%	0.910%
0.32519	46.3%	0.05451	0.519%	0.897%
0.32978	46.7%	0.06077	0.579%	1.001%
0.33438	47.1%	0.05543	0.528%	0.913%
0.33897	47.5%	0.05643	0.538%	0.929%
0.34356	47.8%	0.05810	0.554%	0.957%
0.34815	48.2%	0.05226	0.498%	0.860%
0.35274	48.6%	0.05601	0.534%	0.922%
0.35734	49.0%	0.05042	0.480%	0.830%
0.36193	49.4%	0.05176	0.493%	0.852%
0.36652	49.8%	0.05042	0.480%	0.830%
0.37111	50.2%	0.05192	0.495%	0.855%
0.37570	50.6%	0.05351	0.510%	0.881%
0.38030	51.0%	0.05184	0.494%	0.854%
0.38489	51.4%	0.05151	0.491%	0.848%
0.38948	51.8%	0.04750	0.453%	0.782%
0.39407	52.2%	0.04792	0.456%	0.789%
0.39866	52.5%	0.05167	0.492%	0.851%
0.40326	52.9%	0.05167	0.492%	0.851%
0.40785	53.3%	0.05142	0.490%	0.847%
0.41244	53.7%	0.04700	0.448%	0.774%
0.41703	54.1%	0.05318	0.507%	0.876%
0.42162	54.5%	0.04666	0.445%	0.768%
0.42622	54.9%	0.05117	0.488%	0.843%
0.43081	55.3%	0.04909	0.468%	0.808%
0.43540	55.7%	0.05201	0.495%	0.856%
0.43999	56.1%	0.05017	0.478%	0.826%
0.44458	56.5%	0.04925	0.469%	0.811%
0.44918	56.9%	0.04525	0.431%	0.745%
0.45377	57.3%	0.04884	0.465%	0.804%
0.45836	57.6%	0.04708	0.449%	0.775%
0.46295	58.0%	0.04625	0.441%	0.761%
0.46754	58.4%	0.05084	0.484%	0.837%
0.47214	58.8%	0.05109	0.487%	0.841%
0.47673	59.2%	0.04833	0.460%	0.796%
0.48132	59.6%	0.04650	0.443%	0.766%
0.48591	60.0%	0.04708	0.449%	0.775%
0.49050	60.4%	0.04717	0.449%	0.777%
0.49510	60.8%	0.04416	0.421%	0.727%
0.49969	61.2%	0.04449	0.424%	0.733%
0.50428	61.6%	0.04733	0.451%	0.779%
0.50887	62.0%	0.04533	0.432%	0.746%
0.51346	62.4%	0.04558	0.434%	0.750%
0.51806	62.7%	0.04875	0.464%	0.803%
0.52265	63.1%	0.03832	0.365%	0.631%
0.52724	63.5%	0.04291	0.409%	0.706%
0.53183	63.9%	0.04600	0.438%	0.757%
0.53642	64.3%	0.04124	0.393%	0.679%
0.54102	64.7%	0.04182	0.398%	0.689%
0.54561	65.1%	0.04700	0.448%	0.774%
0.55020	65.5%	0.03990	0.380%	0.657%
0.55479	65.9%	0.04107	0.391%	0.676%
0.55938	66.3%	0.04007	0.382%	0.660%
0.56397	66.7%	0.04074	0.388%	0.671%
0.56857	67.1%	0.04124	0.393%	0.679%
0.57316	67.5%	0.04065	0.387%	0.669%
0.57775	67.8%	0.03898	0.371%	0.642%
0.58234	68.2%	0.03882	0.370%	0.639%
0.58693	68.6%	0.03331	0.317%	0.548%
0.59153	69.0%	0.03514	0.335%	0.579%
0.59612	69.4%	0.03765	0.359%	0.620%
0.60071	69.8%	0.03414	0.325%	0.562%
0.60530	70.2%	0.03523	0.336%	0.580%
0.60989	70.6%	0.03055	0.291%	0.503%
0.61449	71.0%	0.03331	0.317%	0.548%
0.61908	71.4%	0.03464	0.330%	0.570%
0.62367	71.8%	0.03247	0.309%	0.535%
0.62826	72.2%	0.03147	0.300%	0.518%
0.63285	72.5%	0.03172	0.302%	0.522%
0.63745	72.9%	0.02763	0.263%	0.455%
0.64204	73.3%	0.02705	0.258%	0.445%
0.64663	73.7%	0.03072	0.293%	0.506%
0.65122	74.1%	0.03014	0.287%	0.496%
0.65581	74.5%	0.02705	0.258%	0.445%
0.66041	74.9%	0.02863	0.273%	0.471%
0.66500	75.3%	0.02312	0.220%	0.381%
0.66959	75.7%	0.02863	0.273%	0.471%
0.67418	76.1%	0.02696	0.257%	0.444%
0.67877	76.5%	0.02797	0.266%	0.460%
0.68337	76.9%	0.02638	0.251%	0.434%
0.68796	77.3%	0.02304	0.219%	0.379%
0.69255	77.6%	0.02438	0.232%	0.401%
0.69714	78.0%	0.02429	0.231%	0.400%
0.70173	78.4%	0.02062	0.196%	0.339%
0.70633	78.8%	0.02120	0.202%	0.349%
0.71092	79.2%	0.02221	0.212%	0.366%
0.71551	79.6%	0.02137	0.204%	0.352%
0.72010	80.0%	0.02262	0.216%	0.372%
0.72469	80.4%	0.01987	0.189%	0.327%
0.72929	80.8%	0.02079	0.198%	0.342%
0.73388	81.2%	0.01778	0.169%	0.293%
0.73847	81.6%	0.01728	0.165%	0.285%
0.74306	82.0%	0.01736	0.165%	0.286%
0.74765	82.4%	0.01970	0.188%	0.324%
0.75225	82.7%	0.01778	0.169%	0.293%
0.75684	83.1%	0.01853	0.177%	0.305%
0.76143	83.5%	0.01711	0.163%	0.282%
0.76602	83.9%	0.01569	0.150%	0.258%
0.77061	84.3%	0.01695	0.161%	0.279%
0.77521	84.7%	0.01578	0.150%	0.260%
0.77980	85.1%	0.01536	0.146%	0.253%
0.78439	85.5%	0.01486	0.142%	0.245%
0.78898	85.9%	0.01503	0.143%	0.247%
0.79357	86.3%	0.01653	0.157%	0.272%
0.79817	86.7%	0.01411	0.134%	0.232%
0.80276	87.1%	0.01319	0.126%	0.217%
0.80735	87.5%	0.01478	0.141%	0.243%
0.81194	87.8%	0.01352	0.129%	0.223%
0.81653	88.2%	0.01461	0.139%	0.241%
0.82112	88.6%	0.01327	0.126%	0.219%
0.82572	89.0%	0.01377	0.131%	0.227%
0.83031	89.4%	0.01269	0.121%	0.209%
0.83490	89.8%	0.01386	0.132%	0.228%
0.83949	90.2%	0.01169	0.111%	0.192%
0.84408	90.6%	0.00960	0.091%	0.158%
0.84868	91.0%	0.01261	0.120%	0.208%
0.85327	91.4%	0.01302	0.124%	0.214%
0.85786	91.8%	0.00968	0.092%	0.159%
0.86245	92.2%	0.00985	0.094%	0.162%
0.86704	92.5%	0.01135	0.108%	0.187%
0.87164	92.9%	0.01035	0.099%	0.170%
0.87623	93.3%	0.00985	0.094%	0.162%
0.88082	93.7%	0.00902	0.086%	0.148%
0.88541	94.1%	0.00843	0.080%	0.139%
0.89000	94.5%	0.00826	0.079%	0.136%
0.89460	94.9%	0.00626	0.060%	0.103%
0.89919	95.3%	0.00843	0.080%	0.139%
0.90378	95.7%	0.00710	0.068%	0.117%
0.90837	96.1%	0.00718	0.068%	0.118%
0.91296	96.5%	0.00735	0.070%	0.121%
0.91756	96.9%	0.00609	0.058%	0.100%
0.92215	97.3%	0.00601	0.057%	0.099%
0.92674	97.6%	0.00609	0.058%	0.100%
0.93133	98.0%	0.00710	0.068%	0.117%
0.93592	98.4%	0.00593	0.056%	0.098%
0.94052	98.8%	0.00618	0.059%	0.102%
0.94511	99.2%	0.00518	0.049%	0.085%
0.94970	99.6%	0.00493	0.047%	0.081%
0.95429	100.0%	0.10084	0.961%	1.660%
Mean (total):	0.29773
========== Selection	==========
Begin:	0.19662
End:	0.95429
Number of voxels:	72758
Mean:	0.46433
Standard deviation:	0.19290
Standard error of mean:	0.00072
95% confidence limits
Minimum:	0.46290
Maximum:	0.46576
