# Supplementary material for: Age, but not short-term intensive swimming, affects chondrocyte turnover in zebrafish vertebral cartilage
Source: PeerJ. 2018 Oct 1;6:e5739. doi: 10.7717/peerj.5739 (PMC6171498; doi:10.7717/peerj.5739)
Supplement: Supplemental Information 2 — This dataset includes comma-separated-values (csv) files documenting the results of microCT scanning of the fourth spine of adult zebrafish before and after a 14-day intensive exercise training. [file peerj-06-5739-s002.zip › 4th spinal BMD raw data/Control after 14 day, #06__rec_voi_hist.csv]

12.07.2017 11:34
Histogram from VOI (43 files) of dataset:	2017-03-20_9um_80kv_ntu_zebra fish_#06__rec_voi
BMD	(%)	Area (mm^2)	Total (%)	Selected (%)
-0.21666	0.0%	0.00000	0.000%	-
-0.21207	0.4%	0.00000	0.000%	-
-0.20748	0.8%	0.00000	0.000%	-
-0.20288	1.2%	0.00000	0.000%	-
-0.19829	1.6%	0.00000	0.000%	-
-0.19370	2.0%	0.00000	0.000%	-
-0.18911	2.4%	0.00000	0.000%	-
-0.18452	2.7%	0.00000	0.000%	-
-0.17992	3.1%	0.00000	0.000%	-
-0.17533	3.5%	0.00000	0.000%	-
-0.17074	3.9%	0.00000	0.000%	-
-0.16615	4.3%	0.00000	0.000%	-
-0.16156	4.7%	0.00000	0.000%	-
-0.15696	5.1%	0.00000	0.000%	-
-0.15237	5.5%	0.00000	0.000%	-
-0.14778	5.9%	0.00017	0.001%	-
-0.14319	6.3%	0.00000	0.000%	-
-0.13860	6.7%	0.00000	0.000%	-
-0.13400	7.1%	0.00033	0.003%	-
-0.12941	7.5%	0.00025	0.002%	-
-0.12482	7.8%	0.00050	0.004%	-
-0.12023	8.2%	0.00083	0.007%	-
-0.11564	8.6%	0.00092	0.008%	-
-0.11104	9.0%	0.00100	0.009%	-
-0.10645	9.4%	0.00117	0.010%	-
-0.10186	9.8%	0.00209	0.018%	-
-0.09727	10.2%	0.00234	0.020%	-
-0.09268	10.6%	0.00250	0.022%	-
-0.08808	11.0%	0.00267	0.023%	-
-0.08349	11.4%	0.00409	0.035%	-
-0.07890	11.8%	0.00476	0.041%	-
-0.07431	12.2%	0.00568	0.049%	-
-0.06972	12.5%	0.00768	0.066%	-
-0.06512	12.9%	0.00785	0.068%	-
-0.06053	13.3%	0.00818	0.070%	-
-0.05594	13.7%	0.00835	0.072%	-
-0.05135	14.1%	0.00943	0.081%	-
-0.04676	14.5%	0.01144	0.098%	-
-0.04216	14.9%	0.01110	0.096%	-
-0.03757	15.3%	0.01569	0.135%	-
-0.03298	15.7%	0.01603	0.138%	-
-0.02839	16.1%	0.01761	0.152%	-
-0.02380	16.5%	0.01937	0.167%	-
-0.01920	16.9%	0.02162	0.186%	-
-0.01461	17.3%	0.02337	0.201%	-
-0.01002	17.6%	0.02354	0.203%	-
-0.00543	18.0%	0.03105	0.267%	-
-0.00084	18.4%	0.03306	0.285%	-
0.00376	18.8%	0.03706	0.319%	-
0.00835	19.2%	0.03999	0.344%	-
0.01294	19.6%	0.04591	0.395%	-
0.01753	20.0%	0.05101	0.439%	-
0.02212	20.4%	0.06278	0.541%	-
0.02672	20.8%	0.06052	0.521%	-
0.03131	21.2%	0.06954	0.599%	-
0.03590	21.6%	0.07546	0.650%	-
0.04049	22.0%	0.08264	0.712%	-
0.04508	22.4%	0.08173	0.704%	-
0.04967	22.7%	0.08707	0.750%	-
0.05427	23.1%	0.08916	0.768%	-
0.05886	23.5%	0.08732	0.752%	-
0.06345	23.9%	0.09500	0.818%	-
0.06804	24.3%	0.09517	0.819%	-
0.07263	24.7%	0.09792	0.843%	-
0.07723	25.1%	0.10068	0.867%	-
0.08182	25.5%	0.10694	0.921%	-
0.08641	25.9%	0.10760	0.927%	-
0.09100	26.3%	0.11303	0.973%	-
0.09559	26.7%	0.11178	0.962%	-
0.10019	27.1%	0.11720	1.009%	-
0.10478	27.5%	0.11654	1.003%	-
0.10937	27.8%	0.11570	0.996%	-
0.11396	28.2%	0.11245	0.968%	-
0.11855	28.6%	0.11236	0.967%	-
0.12315	29.0%	0.11420	0.983%	-
0.12774	29.4%	0.10852	0.934%	-
0.13233	29.8%	0.11670	1.005%	-
0.13692	30.2%	0.10577	0.911%	-
0.14151	30.6%	0.10902	0.939%	-
0.14611	31.0%	0.10468	0.901%	-
0.15070	31.4%	0.09884	0.851%	-
0.15529	31.8%	0.09350	0.805%	-
0.15988	32.2%	0.09951	0.857%	-
0.16447	32.5%	0.09141	0.787%	-
0.16907	32.9%	0.08941	0.770%	-
0.17366	33.3%	0.08665	0.746%	-
0.17825	33.7%	0.08857	0.763%	-
0.18284	34.1%	0.08398	0.723%	-
0.18743	34.5%	0.08607	0.741%	-
0.19203	34.9%	0.08289	0.714%	-
0.19662	35.3%	0.08181	0.704%	1.093%
0.20121	35.7%	0.07638	0.658%	1.020%
0.20580	36.1%	0.07772	0.669%	1.038%
0.21039	36.5%	0.07354	0.633%	0.982%
0.21499	36.9%	0.07839	0.675%	1.047%
0.21958	37.3%	0.07496	0.645%	1.001%
0.22417	37.6%	0.07354	0.633%	0.982%
0.22876	38.0%	0.07513	0.647%	1.004%
0.23335	38.4%	0.07204	0.620%	0.962%
0.23795	38.8%	0.07471	0.643%	0.998%
0.24254	39.2%	0.07179	0.618%	0.959%
0.24713	39.6%	0.07313	0.630%	0.977%
0.25172	40.0%	0.06829	0.588%	0.912%
0.25631	40.4%	0.06586	0.567%	0.880%
0.26091	40.8%	0.06862	0.591%	0.917%
0.26550	41.2%	0.06854	0.590%	0.915%
0.27009	41.6%	0.06603	0.569%	0.882%
0.27468	42.0%	0.06929	0.597%	0.925%
0.27927	42.4%	0.07112	0.612%	0.950%
0.28387	42.7%	0.07087	0.610%	0.947%
0.28846	43.1%	0.06862	0.591%	0.917%
0.29305	43.5%	0.06461	0.556%	0.863%
0.29764	43.9%	0.06962	0.599%	0.930%
0.30223	44.3%	0.06645	0.572%	0.888%
0.30682	44.7%	0.06670	0.574%	0.891%
0.31142	45.1%	0.06319	0.544%	0.844%
0.31601	45.5%	0.07188	0.619%	0.960%
0.32060	45.9%	0.06845	0.589%	0.914%
0.32519	46.3%	0.06595	0.568%	0.881%
0.32978	46.7%	0.06612	0.569%	0.883%
0.33438	47.1%	0.06737	0.580%	0.900%
0.33897	47.5%	0.06595	0.568%	0.881%
0.34356	47.8%	0.06812	0.587%	0.910%
0.34815	48.2%	0.06194	0.533%	0.827%
0.35274	48.6%	0.06979	0.601%	0.932%
0.35734	49.0%	0.07087	0.610%	0.947%
0.36193	49.4%	0.06545	0.564%	0.874%
0.36652	49.8%	0.06912	0.595%	0.923%
0.37111	50.2%	0.06311	0.543%	0.843%
0.37570	50.6%	0.06394	0.551%	0.854%
0.38030	51.0%	0.06311	0.543%	0.843%
0.38489	51.4%	0.06737	0.580%	0.900%
0.38948	51.8%	0.06319	0.544%	0.844%
0.39407	52.2%	0.06461	0.556%	0.863%
0.39866	52.5%	0.06286	0.541%	0.840%
0.40326	52.9%	0.06244	0.538%	0.834%
0.40785	53.3%	0.06086	0.524%	0.813%
0.41244	53.7%	0.06186	0.533%	0.826%
0.41703	54.1%	0.06353	0.547%	0.849%
0.42162	54.5%	0.06436	0.554%	0.860%
0.42622	54.9%	0.06286	0.541%	0.840%
0.43081	55.3%	0.05860	0.505%	0.783%
0.43540	55.7%	0.05985	0.515%	0.799%
0.43999	56.1%	0.05985	0.515%	0.799%
0.44458	56.5%	0.06261	0.539%	0.836%
0.44918	56.9%	0.06010	0.518%	0.803%
0.45377	57.3%	0.06386	0.550%	0.853%
0.45836	57.6%	0.05735	0.494%	0.766%
0.46295	58.0%	0.06144	0.529%	0.821%
0.46754	58.4%	0.06244	0.538%	0.834%
0.47214	58.8%	0.05802	0.500%	0.775%
0.47673	59.2%	0.05977	0.515%	0.798%
0.48132	59.6%	0.06019	0.518%	0.804%
0.48591	60.0%	0.06344	0.546%	0.847%
0.49050	60.4%	0.06478	0.558%	0.865%
0.49510	60.8%	0.06144	0.529%	0.821%
0.49969	61.2%	0.06144	0.529%	0.821%
0.50428	61.6%	0.05902	0.508%	0.788%
0.50887	62.0%	0.05969	0.514%	0.797%
0.51346	62.4%	0.05702	0.491%	0.762%
0.51806	62.7%	0.05927	0.510%	0.792%
0.52265	63.1%	0.05818	0.501%	0.777%
0.52724	63.5%	0.06052	0.521%	0.808%
0.53183	63.9%	0.05793	0.499%	0.774%
0.53642	64.3%	0.05793	0.499%	0.774%
0.54102	64.7%	0.05877	0.506%	0.785%
0.54561	65.1%	0.05869	0.505%	0.784%
0.55020	65.5%	0.05827	0.502%	0.778%
0.55479	65.9%	0.05535	0.477%	0.739%
0.55938	66.3%	0.06311	0.543%	0.843%
0.56397	66.7%	0.05960	0.513%	0.796%
0.56857	67.1%	0.05693	0.490%	0.760%
0.57316	67.5%	0.05593	0.482%	0.747%
0.57775	67.8%	0.05610	0.483%	0.749%
0.58234	68.2%	0.05284	0.455%	0.706%
0.58693	68.6%	0.05476	0.472%	0.731%
0.59153	69.0%	0.05309	0.457%	0.709%
0.59612	69.4%	0.05401	0.465%	0.721%
0.60071	69.8%	0.04884	0.420%	0.652%
0.60530	70.2%	0.05368	0.462%	0.717%
0.60989	70.6%	0.04875	0.420%	0.651%
0.61449	71.0%	0.04984	0.429%	0.666%
0.61908	71.4%	0.04650	0.400%	0.621%
0.62367	71.8%	0.04600	0.396%	0.614%
0.62826	72.2%	0.04458	0.384%	0.595%
0.63285	72.5%	0.04516	0.389%	0.603%
0.63745	72.9%	0.04767	0.410%	0.637%
0.64204	73.3%	0.04383	0.377%	0.585%
0.64663	73.7%	0.04257	0.367%	0.569%
0.65122	74.1%	0.04266	0.367%	0.570%
0.65581	74.5%	0.04157	0.358%	0.555%
0.66041	74.9%	0.04550	0.392%	0.608%
0.66500	75.3%	0.04065	0.350%	0.543%
0.66959	75.7%	0.03732	0.321%	0.498%
0.67418	76.1%	0.03974	0.342%	0.531%
0.67877	76.5%	0.03882	0.334%	0.518%
0.68337	76.9%	0.03556	0.306%	0.475%
0.68796	77.3%	0.03757	0.323%	0.502%
0.69255	77.6%	0.03940	0.339%	0.526%
0.69714	78.0%	0.03423	0.295%	0.457%
0.70173	78.4%	0.03681	0.317%	0.492%
0.70633	78.8%	0.03489	0.300%	0.466%
0.71092	79.2%	0.03590	0.309%	0.479%
0.71551	79.6%	0.03314	0.285%	0.443%
0.72010	80.0%	0.03615	0.311%	0.483%
0.72469	80.4%	0.03055	0.263%	0.408%
0.72929	80.8%	0.02997	0.258%	0.400%
0.73388	81.2%	0.02905	0.250%	0.388%
0.73847	81.6%	0.02646	0.228%	0.353%
0.74306	82.0%	0.02763	0.238%	0.369%
0.74765	82.4%	0.02755	0.237%	0.368%
0.75225	82.7%	0.02655	0.229%	0.355%
0.75684	83.1%	0.02438	0.210%	0.326%
0.76143	83.5%	0.02504	0.216%	0.335%
0.76602	83.9%	0.02304	0.198%	0.308%
0.77061	84.3%	0.02112	0.182%	0.282%
0.77521	84.7%	0.02296	0.198%	0.307%
0.77980	85.1%	0.01970	0.170%	0.263%
0.78439	85.5%	0.01953	0.168%	0.261%
0.78898	85.9%	0.01745	0.150%	0.233%
0.79357	86.3%	0.01728	0.149%	0.231%
0.79817	86.7%	0.01987	0.171%	0.265%
0.80276	87.1%	0.01795	0.155%	0.240%
0.80735	87.5%	0.01795	0.155%	0.240%
0.81194	87.8%	0.01519	0.131%	0.203%
0.81653	88.2%	0.01569	0.135%	0.210%
0.82112	88.6%	0.01369	0.118%	0.183%
0.82572	89.0%	0.01436	0.124%	0.192%
0.83031	89.4%	0.01277	0.110%	0.171%
0.83490	89.8%	0.01119	0.096%	0.149%
0.83949	90.2%	0.01194	0.103%	0.159%
0.84408	90.6%	0.01002	0.086%	0.134%
0.84868	91.0%	0.00902	0.078%	0.120%
0.85327	91.4%	0.00760	0.065%	0.101%
0.85786	91.8%	0.00793	0.068%	0.106%
0.86245	92.2%	0.00618	0.053%	0.083%
0.86704	92.5%	0.00568	0.049%	0.076%
0.87164	92.9%	0.00501	0.043%	0.067%
0.87623	93.3%	0.00659	0.057%	0.088%
0.88082	93.7%	0.00509	0.044%	0.068%
0.88541	94.1%	0.00509	0.044%	0.068%
0.89000	94.5%	0.00426	0.037%	0.057%
0.89460	94.9%	0.00509	0.044%	0.068%
0.89919	95.3%	0.00501	0.043%	0.067%
0.90378	95.7%	0.00409	0.035%	0.055%
0.90837	96.1%	0.00376	0.032%	0.050%
0.91296	96.5%	0.00317	0.027%	0.042%
0.91756	96.9%	0.00376	0.032%	0.050%
0.92215	97.3%	0.00284	0.024%	0.038%
0.92674	97.6%	0.00242	0.021%	0.032%
0.93133	98.0%	0.00242	0.021%	0.032%
0.93592	98.4%	0.00167	0.014%	0.022%
0.94052	98.8%	0.00134	0.012%	0.018%
0.94511	99.2%	0.00167	0.014%	0.022%
0.94970	99.6%	0.00234	0.020%	0.031%
0.95429	100.0%	0.04040	0.348%	0.540%
Mean (total):	0.33369
========== Selection	==========
Begin:	0.19662
End:	0.95429
Number of voxels:	89686
Mean:	0.46511
Standard deviation:	0.17754
Standard error of mean:	0.00059
95% confidence limits
Minimum:	0.46393
Maximum:	0.46630
