# Supplementary material for: Age, but not short-term intensive swimming, affects chondrocyte turnover in zebrafish vertebral cartilage
Source: PeerJ. 2018 Oct 1;6:e5739. doi: 10.7717/peerj.5739 (PMC6171498; doi:10.7717/peerj.5739)
Supplement: Supplemental Information 2 — This dataset includes comma-separated-values (csv) files documenting the results of microCT scanning of the fourth spine of adult zebrafish before and after a 14-day intensive exercise training. [file peerj-06-5739-s002.zip › 4th spinal BMD raw data/Control after 14 day, #07__rec_voi_hist.csv]

12.07.2017 11:27
Histogram from VOI (46 files) of dataset:	2017-04-05_9um_80kv_ntu_zebra fish_#07__rec_voi
BMD	(%)	Area (mm^2)	Total (%)	Selected (%)
-0.21666	0.0%	0.00134	0.011%	-
-0.21207	0.4%	0.00033	0.003%	-
-0.20748	0.8%	0.00050	0.004%	-
-0.20288	1.2%	0.00075	0.006%	-
-0.19829	1.6%	0.00083	0.007%	-
-0.19370	2.0%	0.00083	0.007%	-
-0.18911	2.4%	0.00075	0.006%	-
-0.18452	2.7%	0.00092	0.008%	-
-0.17992	3.1%	0.00134	0.011%	-
-0.17533	3.5%	0.00058	0.005%	-
-0.17074	3.9%	0.00150	0.013%	-
-0.16615	4.3%	0.00175	0.015%	-
-0.16156	4.7%	0.00292	0.024%	-
-0.15696	5.1%	0.00267	0.022%	-
-0.15237	5.5%	0.00259	0.022%	-
-0.14778	5.9%	0.00376	0.031%	-
-0.14319	6.3%	0.00442	0.037%	-
-0.13860	6.7%	0.00409	0.034%	-
-0.13400	7.1%	0.00543	0.045%	-
-0.12941	7.5%	0.00576	0.048%	-
-0.12482	7.8%	0.00676	0.056%	-
-0.12023	8.2%	0.00860	0.072%	-
-0.11564	8.6%	0.00877	0.073%	-
-0.11104	9.0%	0.00843	0.070%	-
-0.10645	9.4%	0.01035	0.086%	-
-0.10186	9.8%	0.01261	0.105%	-
-0.09727	10.2%	0.01077	0.090%	-
-0.09268	10.6%	0.01478	0.123%	-
-0.08808	11.0%	0.01603	0.134%	-
-0.08349	11.4%	0.01795	0.150%	-
-0.07890	11.8%	0.02221	0.185%	-
-0.07431	12.2%	0.02029	0.169%	-
-0.06972	12.5%	0.02538	0.212%	-
-0.06512	12.9%	0.02788	0.233%	-
-0.06053	13.3%	0.02788	0.233%	-
-0.05594	13.7%	0.03105	0.259%	-
-0.05135	14.1%	0.03565	0.298%	-
-0.04676	14.5%	0.04116	0.344%	-
-0.04216	14.9%	0.04057	0.339%	-
-0.03757	15.3%	0.04717	0.394%	-
-0.03298	15.7%	0.04992	0.417%	-
-0.02839	16.1%	0.05510	0.460%	-
-0.02380	16.5%	0.06027	0.503%	-
-0.01920	16.9%	0.06094	0.509%	-
-0.01461	17.3%	0.06461	0.539%	-
-0.01002	17.6%	0.06937	0.579%	-
-0.00543	18.0%	0.06687	0.558%	-
-0.00084	18.4%	0.08340	0.696%	-
0.00376	18.8%	0.08114	0.677%	-
0.00835	19.2%	0.08323	0.695%	-
0.01294	19.6%	0.08815	0.736%	-
0.01753	20.0%	0.08941	0.746%	-
0.02212	20.4%	0.09525	0.795%	-
0.02672	20.8%	0.09717	0.811%	-
0.03131	21.2%	0.10093	0.843%	-
0.03590	21.6%	0.10543	0.880%	-
0.04049	22.0%	0.10702	0.893%	-
0.04508	22.4%	0.10168	0.849%	-
0.04967	22.7%	0.11111	0.928%	-
0.05427	23.1%	0.11520	0.962%	-
0.05886	23.5%	0.10201	0.852%	-
0.06345	23.9%	0.10902	0.910%	-
0.06804	24.3%	0.10927	0.912%	-
0.07263	24.7%	0.10836	0.905%	-
0.07723	25.1%	0.10694	0.893%	-
0.08182	25.5%	0.10418	0.870%	-
0.08641	25.9%	0.10427	0.870%	-
0.09100	26.3%	0.10418	0.870%	-
0.09559	26.7%	0.10627	0.887%	-
0.10019	27.1%	0.10276	0.858%	-
0.10478	27.5%	0.09859	0.823%	-
0.10937	27.8%	0.09759	0.815%	-
0.11396	28.2%	0.09233	0.771%	-
0.11855	28.6%	0.09116	0.761%	-
0.12315	29.0%	0.08515	0.711%	-
0.12774	29.4%	0.09108	0.760%	-
0.13233	29.8%	0.09483	0.792%	-
0.13692	30.2%	0.08749	0.730%	-
0.14151	30.6%	0.08406	0.702%	-
0.14611	31.0%	0.08273	0.691%	-
0.15070	31.4%	0.08607	0.719%	-
0.15529	31.8%	0.08223	0.686%	-
0.15988	32.2%	0.08223	0.686%	-
0.16447	32.5%	0.07889	0.659%	-
0.16907	32.9%	0.07438	0.621%	-
0.17366	33.3%	0.07630	0.637%	-
0.17825	33.7%	0.07338	0.613%	-
0.18284	34.1%	0.07680	0.641%	-
0.18743	34.5%	0.07622	0.636%	-
0.19203	34.9%	0.07021	0.586%	-
0.19662	35.3%	0.06804	0.568%	0.961%
0.20121	35.7%	0.06495	0.542%	0.918%
0.20580	36.1%	0.06486	0.541%	0.917%
0.21039	36.5%	0.06887	0.575%	0.973%
0.21499	36.9%	0.06570	0.548%	0.928%
0.21958	37.3%	0.06737	0.562%	0.952%
0.22417	37.6%	0.06603	0.551%	0.933%
0.22876	38.0%	0.06470	0.540%	0.914%
0.23335	38.4%	0.06829	0.570%	0.965%
0.23795	38.8%	0.06770	0.565%	0.957%
0.24254	39.2%	0.06545	0.546%	0.925%
0.24713	39.6%	0.06570	0.548%	0.928%
0.25172	40.0%	0.06111	0.510%	0.864%
0.25631	40.4%	0.06186	0.516%	0.874%
0.26091	40.8%	0.06369	0.532%	0.900%
0.26550	41.2%	0.06010	0.502%	0.849%
0.27009	41.6%	0.06019	0.502%	0.851%
0.27468	42.0%	0.06453	0.539%	0.912%
0.27927	42.4%	0.06269	0.523%	0.886%
0.28387	42.7%	0.05902	0.493%	0.834%
0.28846	43.1%	0.05869	0.490%	0.829%
0.29305	43.5%	0.05944	0.496%	0.840%
0.29764	43.9%	0.06386	0.533%	0.903%
0.30223	44.3%	0.06386	0.533%	0.903%
0.30682	44.7%	0.06228	0.520%	0.880%
0.31142	45.1%	0.05560	0.464%	0.786%
0.31601	45.5%	0.05919	0.494%	0.836%
0.32060	45.9%	0.06311	0.527%	0.892%
0.32519	46.3%	0.05852	0.489%	0.827%
0.32978	46.7%	0.05785	0.483%	0.818%
0.33438	47.1%	0.05810	0.485%	0.821%
0.33897	47.5%	0.05985	0.500%	0.846%
0.34356	47.8%	0.05802	0.484%	0.820%
0.34815	48.2%	0.05977	0.499%	0.845%
0.35274	48.6%	0.06470	0.540%	0.914%
0.35734	49.0%	0.06069	0.507%	0.858%
0.36193	49.4%	0.05927	0.495%	0.838%
0.36652	49.8%	0.05259	0.439%	0.743%
0.37111	50.2%	0.05885	0.491%	0.832%
0.37570	50.6%	0.05952	0.497%	0.841%
0.38030	51.0%	0.05493	0.459%	0.776%
0.38489	51.4%	0.05468	0.456%	0.773%
0.38948	51.8%	0.05443	0.454%	0.769%
0.39407	52.2%	0.05802	0.484%	0.820%
0.39866	52.5%	0.05844	0.488%	0.826%
0.40326	52.9%	0.05418	0.452%	0.766%
0.40785	53.3%	0.05793	0.484%	0.819%
0.41244	53.7%	0.05727	0.478%	0.809%
0.41703	54.1%	0.05368	0.448%	0.759%
0.42162	54.5%	0.04867	0.406%	0.688%
0.42622	54.9%	0.05760	0.481%	0.814%
0.43081	55.3%	0.05351	0.447%	0.756%
0.43540	55.7%	0.05585	0.466%	0.789%
0.43999	56.1%	0.05368	0.448%	0.759%
0.44458	56.5%	0.05326	0.445%	0.753%
0.44918	56.9%	0.05393	0.450%	0.762%
0.45377	57.3%	0.05393	0.450%	0.762%
0.45836	57.6%	0.04975	0.415%	0.703%
0.46295	58.0%	0.05151	0.430%	0.728%
0.46754	58.4%	0.05092	0.425%	0.720%
0.47214	58.8%	0.04992	0.417%	0.705%
0.47673	59.2%	0.05109	0.427%	0.722%
0.48132	59.6%	0.04775	0.399%	0.675%
0.48591	60.0%	0.04616	0.385%	0.652%
0.49050	60.4%	0.05042	0.421%	0.713%
0.49510	60.8%	0.05293	0.442%	0.748%
0.49969	61.2%	0.04742	0.396%	0.670%
0.50428	61.6%	0.04700	0.392%	0.664%
0.50887	62.0%	0.04833	0.404%	0.683%
0.51346	62.4%	0.04658	0.389%	0.658%
0.51806	62.7%	0.04892	0.408%	0.691%
0.52265	63.1%	0.05151	0.430%	0.728%
0.52724	63.5%	0.04917	0.410%	0.695%
0.53183	63.9%	0.04892	0.408%	0.691%
0.53642	64.3%	0.04792	0.400%	0.677%
0.54102	64.7%	0.04917	0.410%	0.695%
0.54561	65.1%	0.04558	0.381%	0.644%
0.55020	65.5%	0.04658	0.389%	0.658%
0.55479	65.9%	0.04391	0.367%	0.621%
0.55938	66.3%	0.04416	0.369%	0.624%
0.56397	66.7%	0.04850	0.405%	0.685%
0.56857	67.1%	0.04708	0.393%	0.665%
0.57316	67.5%	0.04591	0.383%	0.649%
0.57775	67.8%	0.04817	0.402%	0.681%
0.58234	68.2%	0.04867	0.406%	0.688%
0.58693	68.6%	0.04608	0.385%	0.651%
0.59153	69.0%	0.04725	0.394%	0.668%
0.59612	69.4%	0.04934	0.412%	0.697%
0.60071	69.8%	0.04533	0.378%	0.641%
0.60530	70.2%	0.04825	0.403%	0.682%
0.60989	70.6%	0.04399	0.367%	0.622%
0.61449	71.0%	0.04416	0.369%	0.624%
0.61908	71.4%	0.04516	0.377%	0.638%
0.62367	71.8%	0.04491	0.375%	0.635%
0.62826	72.2%	0.04541	0.379%	0.642%
0.63285	72.5%	0.04391	0.367%	0.621%
0.63745	72.9%	0.04558	0.381%	0.644%
0.64204	73.3%	0.04491	0.375%	0.635%
0.64663	73.7%	0.04424	0.369%	0.625%
0.65122	74.1%	0.04408	0.368%	0.623%
0.65581	74.5%	0.04675	0.390%	0.661%
0.66041	74.9%	0.04316	0.360%	0.610%
0.66500	75.3%	0.04441	0.371%	0.628%
0.66959	75.7%	0.04692	0.392%	0.663%
0.67418	76.1%	0.04032	0.337%	0.570%
0.67877	76.5%	0.04207	0.351%	0.595%
0.68337	76.9%	0.04241	0.354%	0.599%
0.68796	77.3%	0.04199	0.351%	0.593%
0.69255	77.6%	0.04040	0.337%	0.571%
0.69714	78.0%	0.04116	0.344%	0.582%
0.70173	78.4%	0.03949	0.330%	0.558%
0.70633	78.8%	0.03949	0.330%	0.558%
0.71092	79.2%	0.03807	0.318%	0.538%
0.71551	79.6%	0.03715	0.310%	0.525%
0.72010	80.0%	0.03782	0.316%	0.534%
0.72469	80.4%	0.03523	0.294%	0.498%
0.72929	80.8%	0.03489	0.291%	0.493%
0.73388	81.2%	0.03239	0.270%	0.458%
0.73847	81.6%	0.03581	0.299%	0.506%
0.74306	82.0%	0.03757	0.314%	0.531%
0.74765	82.4%	0.03222	0.269%	0.455%
0.75225	82.7%	0.03306	0.276%	0.467%
0.75684	83.1%	0.03130	0.261%	0.442%
0.76143	83.5%	0.03373	0.282%	0.477%
0.76602	83.9%	0.03281	0.274%	0.464%
0.77061	84.3%	0.03089	0.258%	0.437%
0.77521	84.7%	0.02955	0.247%	0.418%
0.77980	85.1%	0.03105	0.259%	0.439%
0.78439	85.5%	0.02788	0.233%	0.394%
0.78898	85.9%	0.02312	0.193%	0.327%
0.79357	86.3%	0.02596	0.217%	0.367%
0.79817	86.7%	0.02346	0.196%	0.332%
0.80276	87.1%	0.02404	0.201%	0.340%
0.80735	87.5%	0.02563	0.214%	0.362%
0.81194	87.8%	0.02396	0.200%	0.339%
0.81653	88.2%	0.02062	0.172%	0.291%
0.82112	88.6%	0.01987	0.166%	0.281%
0.82572	89.0%	0.02095	0.175%	0.296%
0.83031	89.4%	0.02062	0.172%	0.291%
0.83490	89.8%	0.01870	0.156%	0.264%
0.83949	90.2%	0.01845	0.154%	0.261%
0.84408	90.6%	0.01703	0.142%	0.241%
0.84868	91.0%	0.01486	0.124%	0.210%
0.85327	91.4%	0.01402	0.117%	0.198%
0.85786	91.8%	0.01444	0.121%	0.204%
0.86245	92.2%	0.01177	0.098%	0.166%
0.86704	92.5%	0.01227	0.102%	0.173%
0.87164	92.9%	0.01227	0.102%	0.173%
0.87623	93.3%	0.01169	0.098%	0.165%
0.88082	93.7%	0.01094	0.091%	0.155%
0.88541	94.1%	0.01127	0.094%	0.159%
0.89000	94.5%	0.01035	0.086%	0.146%
0.89460	94.9%	0.00735	0.061%	0.104%
0.89919	95.3%	0.00851	0.071%	0.120%
0.90378	95.7%	0.00735	0.061%	0.104%
0.90837	96.1%	0.00768	0.064%	0.109%
0.91296	96.5%	0.00626	0.052%	0.088%
0.91756	96.9%	0.00659	0.055%	0.093%
0.92215	97.3%	0.00693	0.058%	0.098%
0.92674	97.6%	0.00484	0.040%	0.068%
0.93133	98.0%	0.00618	0.052%	0.087%
0.93592	98.4%	0.00551	0.046%	0.078%
0.94052	98.8%	0.00493	0.041%	0.070%
0.94511	99.2%	0.00543	0.045%	0.077%
0.94970	99.6%	0.00401	0.033%	0.057%
0.95429	100.0%	0.05309	0.443%	0.750%
Mean (total):	0.31533
========== Selection	==========
Begin:	0.19662
End:	0.95429
Number of voxels:	84764
Mean:	0.48831
Standard deviation:	0.19282
Standard error of mean:	0.00066
95% confidence limits
Minimum:	0.48698
Maximum:	0.48963
