# Supplementary material for: Age, but not short-term intensive swimming, affects chondrocyte turnover in zebrafish vertebral cartilage
Source: PeerJ. 2018 Oct 1;6:e5739. doi: 10.7717/peerj.5739 (PMC6171498; doi:10.7717/peerj.5739)
Supplement: Supplemental Information 2 — This dataset includes comma-separated-values (csv) files documenting the results of microCT scanning of the fourth spine of adult zebrafish before and after a 14-day intensive exercise training. [file peerj-06-5739-s002.zip › 4th spinal BMD raw data/Control after 14 day, #10__rec_voi_hist.csv]

12.07.2017 11:36
Histogram from VOI (45 files) of dataset:	2017-03-20_9um_80kv_ntu_zebra fish_#10__rec_voi
BMD	(%)	Area (mm^2)	Total (%)	Selected (%)
-0.21666	0.0%	0.00000	0.000%	-
-0.21207	0.4%	0.00000	0.000%	-
-0.20748	0.8%	0.00000	0.000%	-
-0.20288	1.2%	0.00000	0.000%	-
-0.19829	1.6%	0.00000	0.000%	-
-0.19370	2.0%	0.00000	0.000%	-
-0.18911	2.4%	0.00000	0.000%	-
-0.18452	2.7%	0.00000	0.000%	-
-0.17992	3.1%	0.00000	0.000%	-
-0.17533	3.5%	0.00000	0.000%	-
-0.17074	3.9%	0.00000	0.000%	-
-0.16615	4.3%	0.00017	0.001%	-
-0.16156	4.7%	0.00017	0.001%	-
-0.15696	5.1%	0.00067	0.006%	-
-0.15237	5.5%	0.00100	0.008%	-
-0.14778	5.9%	0.00067	0.006%	-
-0.14319	6.3%	0.00134	0.011%	-
-0.13860	6.7%	0.00159	0.013%	-
-0.13400	7.1%	0.00117	0.010%	-
-0.12941	7.5%	0.00150	0.013%	-
-0.12482	7.8%	0.00309	0.026%	-
-0.12023	8.2%	0.00284	0.024%	-
-0.11564	8.6%	0.00292	0.025%	-
-0.11104	9.0%	0.00476	0.040%	-
-0.10645	9.4%	0.00626	0.053%	-
-0.10186	9.8%	0.00584	0.049%	-
-0.09727	10.2%	0.00810	0.068%	-
-0.09268	10.6%	0.00927	0.078%	-
-0.08808	11.0%	0.00943	0.080%	-
-0.08349	11.4%	0.01110	0.094%	-
-0.07890	11.8%	0.01536	0.129%	-
-0.07431	12.2%	0.01686	0.142%	-
-0.06972	12.5%	0.01895	0.160%	-
-0.06512	12.9%	0.02195	0.185%	-
-0.06053	13.3%	0.02421	0.204%	-
-0.05594	13.7%	0.02605	0.220%	-
-0.05135	14.1%	0.03072	0.259%	-
-0.04676	14.5%	0.02888	0.243%	-
-0.04216	14.9%	0.03807	0.321%	-
-0.03757	15.3%	0.03957	0.333%	-
-0.03298	15.7%	0.04725	0.398%	-
-0.02839	16.1%	0.05376	0.453%	-
-0.02380	16.5%	0.05334	0.450%	-
-0.01920	16.9%	0.05635	0.475%	-
-0.01461	17.3%	0.05752	0.485%	-
-0.01002	17.6%	0.05752	0.485%	-
-0.00543	18.0%	0.06470	0.545%	-
-0.00084	18.4%	0.06854	0.578%	-
0.00376	18.8%	0.07321	0.617%	-
0.00835	19.2%	0.07396	0.623%	-
0.01294	19.6%	0.07822	0.659%	-
0.01753	20.0%	0.08148	0.687%	-
0.02212	20.4%	0.08406	0.708%	-
0.02672	20.8%	0.09216	0.777%	-
0.03131	21.2%	0.09500	0.801%	-
0.03590	21.6%	0.09224	0.777%	-
0.04049	22.0%	0.10977	0.925%	-
0.04508	22.4%	0.10669	0.899%	-
0.04967	22.7%	0.10360	0.873%	-
0.05427	23.1%	0.10585	0.892%	-
0.05886	23.5%	0.11028	0.929%	-
0.06345	23.9%	0.10961	0.924%	-
0.06804	24.3%	0.11186	0.943%	-
0.07263	24.7%	0.10760	0.907%	-
0.07723	25.1%	0.10335	0.871%	-
0.08182	25.5%	0.10844	0.914%	-
0.08641	25.9%	0.10401	0.877%	-
0.09100	26.3%	0.10151	0.856%	-
0.09559	26.7%	0.09984	0.841%	-
0.10019	27.1%	0.09767	0.823%	-
0.10478	27.5%	0.09642	0.813%	-
0.10937	27.8%	0.09308	0.784%	-
0.11396	28.2%	0.09809	0.827%	-
0.11855	28.6%	0.09675	0.815%	-
0.12315	29.0%	0.08707	0.734%	-
0.12774	29.4%	0.08932	0.753%	-
0.13233	29.8%	0.08673	0.731%	-
0.13692	30.2%	0.08740	0.737%	-
0.14151	30.6%	0.08281	0.698%	-
0.14611	31.0%	0.08682	0.732%	-
0.15070	31.4%	0.08281	0.698%	-
0.15529	31.8%	0.08473	0.714%	-
0.15988	32.2%	0.07822	0.659%	-
0.16447	32.5%	0.07513	0.633%	-
0.16907	32.9%	0.07530	0.635%	-
0.17366	33.3%	0.07521	0.634%	-
0.17825	33.7%	0.07814	0.659%	-
0.18284	34.1%	0.07847	0.661%	-
0.18743	34.5%	0.07488	0.631%	-
0.19203	34.9%	0.07196	0.606%	-
0.19662	35.3%	0.07430	0.626%	1.026%
0.20121	35.7%	0.07438	0.627%	1.027%
0.20580	36.1%	0.07079	0.597%	0.977%
0.21039	36.5%	0.07972	0.672%	1.101%
0.21499	36.9%	0.06620	0.558%	0.914%
0.21958	37.3%	0.07572	0.638%	1.045%
0.22417	37.6%	0.07780	0.656%	1.074%
0.22876	38.0%	0.07354	0.620%	1.015%
0.23335	38.4%	0.06937	0.585%	0.958%
0.23795	38.8%	0.07421	0.625%	1.024%
0.24254	39.2%	0.07338	0.618%	1.013%
0.24713	39.6%	0.07363	0.621%	1.016%
0.25172	40.0%	0.07171	0.604%	0.990%
0.25631	40.4%	0.06862	0.578%	0.947%
0.26091	40.8%	0.06845	0.577%	0.945%
0.26550	41.2%	0.07238	0.610%	0.999%
0.27009	41.6%	0.07096	0.598%	0.980%
0.27468	42.0%	0.07054	0.595%	0.974%
0.27927	42.4%	0.07087	0.597%	0.978%
0.28387	42.7%	0.07087	0.597%	0.978%
0.28846	43.1%	0.06987	0.589%	0.965%
0.29305	43.5%	0.07396	0.623%	1.021%
0.29764	43.9%	0.06987	0.589%	0.965%
0.30223	44.3%	0.06561	0.553%	0.906%
0.30682	44.7%	0.06862	0.578%	0.947%
0.31142	45.1%	0.06778	0.571%	0.936%
0.31601	45.5%	0.06895	0.581%	0.952%
0.32060	45.9%	0.06820	0.575%	0.941%
0.32519	46.3%	0.06870	0.579%	0.948%
0.32978	46.7%	0.06753	0.569%	0.932%
0.33438	47.1%	0.06737	0.568%	0.930%
0.33897	47.5%	0.07304	0.616%	1.008%
0.34356	47.8%	0.06929	0.584%	0.956%
0.34815	48.2%	0.06804	0.573%	0.939%
0.35274	48.6%	0.07104	0.599%	0.981%
0.35734	49.0%	0.06804	0.573%	0.939%
0.36193	49.4%	0.06970	0.587%	0.962%
0.36652	49.8%	0.06954	0.586%	0.960%
0.37111	50.2%	0.06862	0.578%	0.947%
0.37570	50.6%	0.06920	0.583%	0.955%
0.38030	51.0%	0.06687	0.564%	0.923%
0.38489	51.4%	0.06804	0.573%	0.939%
0.38948	51.8%	0.06753	0.569%	0.932%
0.39407	52.2%	0.07446	0.628%	1.028%
0.39866	52.5%	0.06495	0.547%	0.897%
0.40326	52.9%	0.06879	0.580%	0.950%
0.40785	53.3%	0.06904	0.582%	0.953%
0.41244	53.7%	0.06461	0.545%	0.892%
0.41703	54.1%	0.06745	0.568%	0.931%
0.42162	54.5%	0.06787	0.572%	0.937%
0.42622	54.9%	0.06737	0.568%	0.930%
0.43081	55.3%	0.06653	0.561%	0.918%
0.43540	55.7%	0.06495	0.547%	0.897%
0.43999	56.1%	0.06511	0.549%	0.899%
0.44458	56.5%	0.06970	0.587%	0.962%
0.44918	56.9%	0.06511	0.549%	0.899%
0.45377	57.3%	0.06987	0.589%	0.965%
0.45836	57.6%	0.07196	0.606%	0.993%
0.46295	58.0%	0.06870	0.579%	0.948%
0.46754	58.4%	0.07238	0.610%	0.999%
0.47214	58.8%	0.06787	0.572%	0.937%
0.47673	59.2%	0.06720	0.566%	0.928%
0.48132	59.6%	0.06829	0.576%	0.943%
0.48591	60.0%	0.06912	0.583%	0.954%
0.49050	60.4%	0.06603	0.557%	0.912%
0.49510	60.8%	0.06979	0.588%	0.963%
0.49969	61.2%	0.06670	0.562%	0.921%
0.50428	61.6%	0.07079	0.597%	0.977%
0.50887	62.0%	0.07096	0.598%	0.980%
0.51346	62.4%	0.06620	0.558%	0.914%
0.51806	62.7%	0.06996	0.590%	0.966%
0.52265	63.1%	0.06887	0.580%	0.951%
0.52724	63.5%	0.06662	0.561%	0.920%
0.53183	63.9%	0.06428	0.542%	0.887%
0.53642	64.3%	0.06528	0.550%	0.901%
0.54102	64.7%	0.06570	0.554%	0.907%
0.54561	65.1%	0.05894	0.497%	0.814%
0.55020	65.5%	0.06511	0.549%	0.899%
0.55479	65.9%	0.05960	0.502%	0.823%
0.55938	66.3%	0.05827	0.491%	0.804%
0.56397	66.7%	0.05960	0.502%	0.823%
0.56857	67.1%	0.05268	0.444%	0.727%
0.57316	67.5%	0.05468	0.461%	0.755%
0.57775	67.8%	0.05109	0.431%	0.705%
0.58234	68.2%	0.05159	0.435%	0.712%
0.58693	68.6%	0.04558	0.384%	0.629%
0.59153	69.0%	0.04533	0.382%	0.626%
0.59612	69.4%	0.04692	0.395%	0.648%
0.60071	69.8%	0.04257	0.359%	0.588%
0.60530	70.2%	0.04199	0.354%	0.580%
0.60989	70.6%	0.04199	0.354%	0.580%
0.61449	71.0%	0.04124	0.348%	0.569%
0.61908	71.4%	0.03782	0.319%	0.522%
0.62367	71.8%	0.03606	0.304%	0.498%
0.62826	72.2%	0.03673	0.310%	0.507%
0.63285	72.5%	0.03848	0.324%	0.531%
0.63745	72.9%	0.03322	0.280%	0.459%
0.64204	73.3%	0.03231	0.272%	0.446%
0.64663	73.7%	0.03164	0.267%	0.437%
0.65122	74.1%	0.03080	0.260%	0.425%
0.65581	74.5%	0.02872	0.242%	0.396%
0.66041	74.9%	0.02863	0.241%	0.395%
0.66500	75.3%	0.02830	0.239%	0.391%
0.66959	75.7%	0.02746	0.231%	0.379%
0.67418	76.1%	0.02563	0.216%	0.354%
0.67877	76.5%	0.02362	0.199%	0.326%
0.68337	76.9%	0.02346	0.198%	0.324%
0.68796	77.3%	0.02312	0.195%	0.319%
0.69255	77.6%	0.02204	0.186%	0.304%
0.69714	78.0%	0.02179	0.184%	0.301%
0.70173	78.4%	0.02237	0.189%	0.309%
0.70633	78.8%	0.02170	0.183%	0.300%
0.71092	79.2%	0.01778	0.150%	0.245%
0.71551	79.6%	0.01970	0.166%	0.272%
0.72010	80.0%	0.01912	0.161%	0.264%
0.72469	80.4%	0.01745	0.147%	0.241%
0.72929	80.8%	0.01695	0.143%	0.234%
0.73388	81.2%	0.01703	0.144%	0.235%
0.73847	81.6%	0.01878	0.158%	0.259%
0.74306	82.0%	0.01845	0.155%	0.255%
0.74765	82.4%	0.01453	0.122%	0.201%
0.75225	82.7%	0.01720	0.145%	0.237%
0.75684	83.1%	0.01528	0.129%	0.211%
0.76143	83.5%	0.01294	0.109%	0.179%
0.76602	83.9%	0.01261	0.106%	0.174%
0.77061	84.3%	0.01252	0.106%	0.173%
0.77521	84.7%	0.01494	0.126%	0.206%
0.77980	85.1%	0.01210	0.102%	0.167%
0.78439	85.5%	0.01235	0.104%	0.171%
0.78898	85.9%	0.01135	0.096%	0.157%
0.79357	86.3%	0.01094	0.092%	0.151%
0.79817	86.7%	0.01018	0.086%	0.141%
0.80276	87.1%	0.01060	0.089%	0.146%
0.80735	87.5%	0.00993	0.084%	0.137%
0.81194	87.8%	0.01035	0.087%	0.143%
0.81653	88.2%	0.01010	0.085%	0.139%
0.82112	88.6%	0.01002	0.084%	0.138%
0.82572	89.0%	0.00877	0.074%	0.121%
0.83031	89.4%	0.00801	0.068%	0.111%
0.83490	89.8%	0.00910	0.077%	0.126%
0.83949	90.2%	0.00776	0.065%	0.107%
0.84408	90.6%	0.00768	0.065%	0.106%
0.84868	91.0%	0.00877	0.074%	0.121%
0.85327	91.4%	0.00801	0.068%	0.111%
0.85786	91.8%	0.00785	0.066%	0.108%
0.86245	92.2%	0.00693	0.058%	0.096%
0.86704	92.5%	0.00718	0.061%	0.099%
0.87164	92.9%	0.00659	0.056%	0.091%
0.87623	93.3%	0.00593	0.050%	0.082%
0.88082	93.7%	0.00493	0.042%	0.068%
0.88541	94.1%	0.00559	0.047%	0.077%
0.89000	94.5%	0.00518	0.044%	0.071%
0.89460	94.9%	0.00442	0.037%	0.061%
0.89919	95.3%	0.00442	0.037%	0.061%
0.90378	95.7%	0.00384	0.032%	0.053%
0.90837	96.1%	0.00551	0.046%	0.076%
0.91296	96.5%	0.00417	0.035%	0.058%
0.91756	96.9%	0.00409	0.034%	0.056%
0.92215	97.3%	0.00317	0.027%	0.044%
0.92674	97.6%	0.00351	0.030%	0.048%
0.93133	98.0%	0.00242	0.020%	0.033%
0.93592	98.4%	0.00275	0.023%	0.038%
0.94052	98.8%	0.00317	0.027%	0.044%
0.94511	99.2%	0.00342	0.029%	0.047%
0.94970	99.6%	0.00259	0.022%	0.036%
0.95429	100.0%	0.06870	0.579%	0.948%
Mean (total):	0.30213
========== Selection	==========
Begin:	0.19662
End:	0.95429
Number of voxels:	86778
Mean:	0.44879
Standard deviation:	0.17004
Standard error of mean:	0.00058
95% confidence limits
Minimum:	0.44763
Maximum:	0.44994
