# Supplementary material for: Age, but not short-term intensive swimming, affects chondrocyte turnover in zebrafish vertebral cartilage
Source: PeerJ. 2018 Oct 1;6:e5739. doi: 10.7717/peerj.5739 (PMC6171498; doi:10.7717/peerj.5739)
Supplement: Supplemental Information 2 — This dataset includes comma-separated-values (csv) files documenting the results of microCT scanning of the fourth spine of adult zebrafish before and after a 14-day intensive exercise training. [file peerj-06-5739-s002.zip › 4th spinal BMD raw data/Control before 14 day, #01__rec_voi_hist.csv]

12.07.2017 11:01
Histogram from VOI (62 files) of dataset:	2017-03-20_9um_80kv_ntu_zebra fish_#01__rec_voi
BMD	(%)	Area (mm^2)	Total (%)	Selected (%)
-0.21666	0.0%	0.00000	0.000%	-
-0.21207	0.4%	0.00000	0.000%	-
-0.20748	0.8%	0.00000	0.000%	-
-0.20288	1.2%	0.00000	0.000%	-
-0.19829	1.6%	0.00000	0.000%	-
-0.19370	2.0%	0.00000	0.000%	-
-0.18911	2.4%	0.00000	0.000%	-
-0.18452	2.7%	0.00000	0.000%	-
-0.17992	3.1%	0.00000	0.000%	-
-0.17533	3.5%	0.00000	0.000%	-
-0.17074	3.9%	0.00000	0.000%	-
-0.16615	4.3%	0.00008	0.001%	-
-0.16156	4.7%	0.00017	0.001%	-
-0.15696	5.1%	0.00033	0.003%	-
-0.15237	5.5%	0.00017	0.001%	-
-0.14778	5.9%	0.00050	0.004%	-
-0.14319	6.3%	0.00058	0.004%	-
-0.13860	6.7%	0.00050	0.004%	-
-0.13400	7.1%	0.00058	0.004%	-
-0.12941	7.5%	0.00142	0.011%	-
-0.12482	7.8%	0.00100	0.008%	-
-0.12023	8.2%	0.00159	0.012%	-
-0.11564	8.6%	0.00250	0.019%	-
-0.11104	9.0%	0.00250	0.019%	-
-0.10645	9.4%	0.00292	0.022%	-
-0.10186	9.8%	0.00476	0.036%	-
-0.09727	10.2%	0.00576	0.043%	-
-0.09268	10.6%	0.00726	0.055%	-
-0.08808	11.0%	0.01060	0.080%	-
-0.08349	11.4%	0.01261	0.095%	-
-0.07890	11.8%	0.01478	0.111%	-
-0.07431	12.2%	0.01770	0.133%	-
-0.06972	12.5%	0.02029	0.153%	-
-0.06512	12.9%	0.02379	0.179%	-
-0.06053	13.3%	0.02780	0.209%	-
-0.05594	13.7%	0.02755	0.207%	-
-0.05135	14.1%	0.03882	0.292%	-
-0.04676	14.5%	0.04191	0.316%	-
-0.04216	14.9%	0.04825	0.363%	-
-0.03757	15.3%	0.05518	0.415%	-
-0.03298	15.7%	0.06269	0.472%	-
-0.02839	16.1%	0.07321	0.551%	-
-0.02380	16.5%	0.08365	0.630%	-
-0.01920	16.9%	0.09400	0.708%	-
-0.01461	17.3%	0.10627	0.800%	-
-0.01002	17.6%	0.12372	0.931%	-
-0.00543	18.0%	0.13741	1.035%	-
-0.00084	18.4%	0.15552	1.171%	-
0.00376	18.8%	0.16153	1.216%	-
0.00835	19.2%	0.18415	1.386%	-
0.01294	19.6%	0.19417	1.462%	-
0.01753	20.0%	0.21287	1.603%	-
0.02212	20.4%	0.21154	1.593%	-
0.02672	20.8%	0.22255	1.676%	-
0.03131	21.2%	0.24117	1.816%	-
0.03590	21.6%	0.24309	1.830%	-
0.04049	22.0%	0.24927	1.877%	-
0.04508	22.4%	0.25553	1.924%	-
0.04967	22.7%	0.24843	1.870%	-
0.05427	23.1%	0.24960	1.879%	-
0.05886	23.5%	0.24276	1.828%	-
0.06345	23.9%	0.23616	1.778%	-
0.06804	24.3%	0.22781	1.715%	-
0.07263	24.7%	0.21379	1.610%	-
0.07723	25.1%	0.21320	1.605%	-
0.08182	25.5%	0.18858	1.420%	-
0.08641	25.9%	0.19250	1.449%	-
0.09100	26.3%	0.17848	1.344%	-
0.09559	26.7%	0.16187	1.219%	-
0.10019	27.1%	0.15644	1.178%	-
0.10478	27.5%	0.15026	1.131%	-
0.10937	27.8%	0.14625	1.101%	-
0.11396	28.2%	0.12931	0.974%	-
0.11855	28.6%	0.13440	1.012%	-
0.12315	29.0%	0.12964	0.976%	-
0.12774	29.4%	0.12338	0.929%	-
0.13233	29.8%	0.11553	0.870%	-
0.13692	30.2%	0.10919	0.822%	-
0.14151	30.6%	0.11261	0.848%	-
0.14611	31.0%	0.10502	0.791%	-
0.15070	31.4%	0.10593	0.798%	-
0.15529	31.8%	0.09992	0.752%	-
0.15988	32.2%	0.09909	0.746%	-
0.16447	32.5%	0.09492	0.715%	-
0.16907	32.9%	0.09208	0.693%	-
0.17366	33.3%	0.09074	0.683%	-
0.17825	33.7%	0.08874	0.668%	-
0.18284	34.1%	0.07930	0.597%	-
0.18743	34.5%	0.08590	0.647%	-
0.19203	34.9%	0.08690	0.654%	-
0.19662	35.3%	0.08323	0.627%	1.598%
0.20121	35.7%	0.07839	0.590%	1.505%
0.20580	36.1%	0.08064	0.607%	1.548%
0.21039	36.5%	0.08056	0.607%	1.546%
0.21499	36.9%	0.07588	0.571%	1.457%
0.21958	37.3%	0.07680	0.578%	1.474%
0.22417	37.6%	0.07496	0.564%	1.439%
0.22876	38.0%	0.07188	0.541%	1.380%
0.23335	38.4%	0.07304	0.550%	1.402%
0.23795	38.8%	0.07438	0.560%	1.428%
0.24254	39.2%	0.06879	0.518%	1.321%
0.24713	39.6%	0.06804	0.512%	1.306%
0.25172	40.0%	0.06887	0.519%	1.322%
0.25631	40.4%	0.06436	0.485%	1.236%
0.26091	40.8%	0.06970	0.525%	1.338%
0.26550	41.2%	0.06595	0.497%	1.266%
0.27009	41.6%	0.06753	0.508%	1.296%
0.27468	42.0%	0.06570	0.495%	1.261%
0.27927	42.4%	0.06520	0.491%	1.252%
0.28387	42.7%	0.06795	0.512%	1.305%
0.28846	43.1%	0.06470	0.487%	1.242%
0.29305	43.5%	0.06436	0.485%	1.236%
0.29764	43.9%	0.06102	0.459%	1.171%
0.30223	44.3%	0.06303	0.475%	1.210%
0.30682	44.7%	0.06286	0.473%	1.207%
0.31142	45.1%	0.06253	0.471%	1.200%
0.31601	45.5%	0.05902	0.444%	1.133%
0.32060	45.9%	0.06052	0.456%	1.162%
0.32519	46.3%	0.05844	0.440%	1.122%
0.32978	46.7%	0.05718	0.431%	1.098%
0.33438	47.1%	0.05677	0.427%	1.090%
0.33897	47.5%	0.05760	0.434%	1.106%
0.34356	47.8%	0.05985	0.451%	1.149%
0.34815	48.2%	0.05818	0.438%	1.117%
0.35274	48.6%	0.05660	0.426%	1.087%
0.35734	49.0%	0.05485	0.413%	1.053%
0.36193	49.4%	0.05610	0.422%	1.077%
0.36652	49.8%	0.05359	0.404%	1.029%
0.37111	50.2%	0.05718	0.431%	1.098%
0.37570	50.6%	0.05551	0.418%	1.066%
0.38030	51.0%	0.05443	0.410%	1.045%
0.38489	51.4%	0.05226	0.393%	1.003%
0.38948	51.8%	0.05476	0.412%	1.051%
0.39407	52.2%	0.05242	0.395%	1.006%
0.39866	52.5%	0.05551	0.418%	1.066%
0.40326	52.9%	0.05167	0.389%	0.992%
0.40785	53.3%	0.05368	0.404%	1.030%
0.41244	53.7%	0.05251	0.395%	1.008%
0.41703	54.1%	0.05217	0.393%	1.002%
0.42162	54.5%	0.05017	0.378%	0.963%
0.42622	54.9%	0.05401	0.407%	1.037%
0.43081	55.3%	0.05050	0.380%	0.970%
0.43540	55.7%	0.04608	0.347%	0.885%
0.43999	56.1%	0.05501	0.414%	1.056%
0.44458	56.5%	0.05034	0.379%	0.966%
0.44918	56.9%	0.05034	0.379%	0.966%
0.45377	57.3%	0.05025	0.378%	0.965%
0.45836	57.6%	0.04708	0.354%	0.904%
0.46295	58.0%	0.04900	0.369%	0.941%
0.46754	58.4%	0.04566	0.344%	0.877%
0.47214	58.8%	0.04717	0.355%	0.905%
0.47673	59.2%	0.04391	0.331%	0.843%
0.48132	59.6%	0.04241	0.319%	0.814%
0.48591	60.0%	0.04658	0.351%	0.894%
0.49050	60.4%	0.04483	0.338%	0.861%
0.49510	60.8%	0.04032	0.304%	0.774%
0.49969	61.2%	0.03907	0.294%	0.750%
0.50428	61.6%	0.04057	0.305%	0.779%
0.50887	62.0%	0.03890	0.293%	0.747%
0.51346	62.4%	0.03690	0.278%	0.708%
0.51806	62.7%	0.03740	0.282%	0.718%
0.52265	63.1%	0.03531	0.266%	0.678%
0.52724	63.5%	0.03398	0.256%	0.652%
0.53183	63.9%	0.03306	0.249%	0.635%
0.53642	64.3%	0.03331	0.251%	0.639%
0.54102	64.7%	0.03214	0.242%	0.617%
0.54561	65.1%	0.03348	0.252%	0.643%
0.55020	65.5%	0.03014	0.227%	0.579%
0.55479	65.9%	0.03122	0.235%	0.599%
0.55938	66.3%	0.03114	0.234%	0.598%
0.56397	66.7%	0.02596	0.195%	0.498%
0.56857	67.1%	0.02746	0.207%	0.527%
0.57316	67.5%	0.02513	0.189%	0.482%
0.57775	67.8%	0.02346	0.177%	0.450%
0.58234	68.2%	0.02070	0.156%	0.397%
0.58693	68.6%	0.02062	0.155%	0.396%
0.59153	69.0%	0.02095	0.158%	0.402%
0.59612	69.4%	0.01878	0.141%	0.361%
0.60071	69.8%	0.02045	0.154%	0.393%
0.60530	70.2%	0.01945	0.146%	0.373%
0.60989	70.6%	0.01995	0.150%	0.383%
0.61449	71.0%	0.01745	0.131%	0.335%
0.61908	71.4%	0.01636	0.123%	0.314%
0.62367	71.8%	0.01745	0.131%	0.335%
0.62826	72.2%	0.01427	0.107%	0.274%
0.63285	72.5%	0.01536	0.116%	0.295%
0.63745	72.9%	0.01561	0.118%	0.300%
0.64204	73.3%	0.01436	0.108%	0.276%
0.64663	73.7%	0.01361	0.102%	0.261%
0.65122	74.1%	0.01261	0.095%	0.242%
0.65581	74.5%	0.01185	0.089%	0.228%
0.66041	74.9%	0.01311	0.099%	0.252%
0.66500	75.3%	0.01177	0.089%	0.226%
0.66959	75.7%	0.01219	0.092%	0.234%
0.67418	76.1%	0.01052	0.079%	0.202%
0.67877	76.5%	0.01043	0.079%	0.200%
0.68337	76.9%	0.00918	0.069%	0.176%
0.68796	77.3%	0.00927	0.070%	0.178%
0.69255	77.6%	0.00851	0.064%	0.163%
0.69714	78.0%	0.00927	0.070%	0.178%
0.70173	78.4%	0.00826	0.062%	0.159%
0.70633	78.8%	0.00768	0.058%	0.147%
0.71092	79.2%	0.00985	0.074%	0.189%
0.71551	79.6%	0.00743	0.056%	0.143%
0.72010	80.0%	0.00735	0.055%	0.141%
0.72469	80.4%	0.00868	0.065%	0.167%
0.72929	80.8%	0.00810	0.061%	0.155%
0.73388	81.2%	0.00751	0.057%	0.144%
0.73847	81.6%	0.00718	0.054%	0.138%
0.74306	82.0%	0.00726	0.055%	0.139%
0.74765	82.4%	0.00609	0.046%	0.117%
0.75225	82.7%	0.00818	0.062%	0.157%
0.75684	83.1%	0.00776	0.058%	0.149%
0.76143	83.5%	0.00668	0.050%	0.128%
0.76602	83.9%	0.00568	0.043%	0.109%
0.77061	84.3%	0.00601	0.045%	0.115%
0.77521	84.7%	0.00576	0.043%	0.111%
0.77980	85.1%	0.00618	0.047%	0.119%
0.78439	85.5%	0.00476	0.036%	0.091%
0.78898	85.9%	0.00518	0.039%	0.099%
0.79357	86.3%	0.00534	0.040%	0.103%
0.79817	86.7%	0.00609	0.046%	0.117%
0.80276	87.1%	0.00534	0.040%	0.103%
0.80735	87.5%	0.00534	0.040%	0.103%
0.81194	87.8%	0.00451	0.034%	0.087%
0.81653	88.2%	0.00518	0.039%	0.099%
0.82112	88.6%	0.00543	0.041%	0.104%
0.82572	89.0%	0.00409	0.031%	0.079%
0.83031	89.4%	0.00442	0.033%	0.085%
0.83490	89.8%	0.00442	0.033%	0.085%
0.83949	90.2%	0.00442	0.033%	0.085%
0.84408	90.6%	0.00326	0.025%	0.063%
0.84868	91.0%	0.00367	0.028%	0.071%
0.85327	91.4%	0.00384	0.029%	0.074%
0.85786	91.8%	0.00484	0.036%	0.093%
0.86245	92.2%	0.00526	0.040%	0.101%
0.86704	92.5%	0.00326	0.025%	0.063%
0.87164	92.9%	0.00334	0.025%	0.064%
0.87623	93.3%	0.00409	0.031%	0.079%
0.88082	93.7%	0.00275	0.021%	0.053%
0.88541	94.1%	0.00376	0.028%	0.072%
0.89000	94.5%	0.00326	0.025%	0.063%
0.89460	94.9%	0.00234	0.018%	0.045%
0.89919	95.3%	0.00284	0.021%	0.054%
0.90378	95.7%	0.00167	0.013%	0.032%
0.90837	96.1%	0.00359	0.027%	0.069%
0.91296	96.5%	0.00317	0.024%	0.061%
0.91756	96.9%	0.00209	0.016%	0.040%
0.92215	97.3%	0.00250	0.019%	0.048%
0.92674	97.6%	0.00192	0.014%	0.037%
0.93133	98.0%	0.00217	0.016%	0.042%
0.93592	98.4%	0.00225	0.017%	0.043%
0.94052	98.8%	0.00200	0.015%	0.038%
0.94511	99.2%	0.00292	0.022%	0.056%
0.94970	99.6%	0.00167	0.013%	0.032%
0.95429	100.0%	0.05284	0.398%	1.014%
Mean (total):	0.19852
========== Selection	==========
Begin:	0.19662
End:	0.95429
Number of voxels:	62399
Mean:	0.40671
Standard deviation:	0.16378
Standard error of mean:	0.00066
95% confidence limits
Minimum:	0.40540
Maximum:	0.40802
