# Supplementary material for: Age, but not short-term intensive swimming, affects chondrocyte turnover in zebrafish vertebral cartilage
Source: PeerJ. 2018 Oct 1;6:e5739. doi: 10.7717/peerj.5739 (PMC6171498; doi:10.7717/peerj.5739)
Supplement: Supplemental Information 2 — This dataset includes comma-separated-values (csv) files documenting the results of microCT scanning of the fourth spine of adult zebrafish before and after a 14-day intensive exercise training. [file peerj-06-5739-s002.zip › 4th spinal BMD raw data/Control before 14 day, #02__rec_voi_hist.csv]

12.07.2017 11:04
Histogram from VOI (39 files) of dataset:	2017-03-20_9um_80kv_ntu_zebra fish_#02__rec_voi
BMD	(%)	Area (mm^2)	Total (%)	Selected (%)
-0.21666	0.0%	0.00000	0.000%	-
-0.21207	0.4%	0.00000	0.000%	-
-0.20748	0.8%	0.00000	0.000%	-
-0.20288	1.2%	0.00000	0.000%	-
-0.19829	1.6%	0.00000	0.000%	-
-0.19370	2.0%	0.00000	0.000%	-
-0.18911	2.4%	0.00000	0.000%	-
-0.18452	2.7%	0.00000	0.000%	-
-0.17992	3.1%	0.00000	0.000%	-
-0.17533	3.5%	0.00017	0.002%	-
-0.17074	3.9%	0.00017	0.002%	-
-0.16615	4.3%	0.00050	0.006%	-
-0.16156	4.7%	0.00050	0.006%	-
-0.15696	5.1%	0.00025	0.003%	-
-0.15237	5.5%	0.00117	0.014%	-
-0.14778	5.9%	0.00075	0.009%	-
-0.14319	6.3%	0.00159	0.019%	-
-0.13860	6.7%	0.00142	0.017%	-
-0.13400	7.1%	0.00167	0.020%	-
-0.12941	7.5%	0.00117	0.014%	-
-0.12482	7.8%	0.00217	0.026%	-
-0.12023	8.2%	0.00275	0.033%	-
-0.11564	8.6%	0.00267	0.032%	-
-0.11104	9.0%	0.00234	0.028%	-
-0.10645	9.4%	0.00242	0.029%	-
-0.10186	9.8%	0.00309	0.038%	-
-0.09727	10.2%	0.00342	0.042%	-
-0.09268	10.6%	0.00584	0.071%	-
-0.08808	11.0%	0.00451	0.055%	-
-0.08349	11.4%	0.00551	0.067%	-
-0.07890	11.8%	0.00651	0.079%	-
-0.07431	12.2%	0.00726	0.088%	-
-0.06972	12.5%	0.01010	0.123%	-
-0.06512	12.9%	0.01402	0.171%	-
-0.06053	13.3%	0.01478	0.180%	-
-0.05594	13.7%	0.01728	0.210%	-
-0.05135	14.1%	0.01862	0.226%	-
-0.04676	14.5%	0.02212	0.269%	-
-0.04216	14.9%	0.02538	0.309%	-
-0.03757	15.3%	0.02938	0.357%	-
-0.03298	15.7%	0.02872	0.349%	-
-0.02839	16.1%	0.03322	0.404%	-
-0.02380	16.5%	0.03423	0.416%	-
-0.01920	16.9%	0.03924	0.477%	-
-0.01461	17.3%	0.04333	0.527%	-
-0.01002	17.6%	0.04149	0.504%	-
-0.00543	18.0%	0.05067	0.616%	-
-0.00084	18.4%	0.05059	0.615%	-
0.00376	18.8%	0.05501	0.669%	-
0.00835	19.2%	0.05710	0.694%	-
0.01294	19.6%	0.06127	0.745%	-
0.01753	20.0%	0.06002	0.730%	-
0.02212	20.4%	0.07079	0.861%	-
0.02672	20.8%	0.06778	0.824%	-
0.03131	21.2%	0.06837	0.831%	-
0.03590	21.6%	0.06929	0.842%	-
0.04049	22.0%	0.07705	0.937%	-
0.04508	22.4%	0.07421	0.902%	-
0.04967	22.7%	0.07588	0.923%	-
0.05427	23.1%	0.07246	0.881%	-
0.05886	23.5%	0.07321	0.890%	-
0.06345	23.9%	0.07380	0.897%	-
0.06804	24.3%	0.07154	0.870%	-
0.07263	24.7%	0.07555	0.919%	-
0.07723	25.1%	0.07830	0.952%	-
0.08182	25.5%	0.07296	0.887%	-
0.08641	25.9%	0.07722	0.939%	-
0.09100	26.3%	0.07789	0.947%	-
0.09559	26.7%	0.08056	0.979%	-
0.10019	27.1%	0.07438	0.904%	-
0.10478	27.5%	0.06737	0.819%	-
0.10937	27.8%	0.07363	0.895%	-
0.11396	28.2%	0.07154	0.870%	-
0.11855	28.6%	0.06904	0.839%	-
0.12315	29.0%	0.06645	0.808%	-
0.12774	29.4%	0.06411	0.780%	-
0.13233	29.8%	0.06436	0.783%	-
0.13692	30.2%	0.06211	0.755%	-
0.14151	30.6%	0.05994	0.729%	-
0.14611	31.0%	0.05793	0.704%	-
0.15070	31.4%	0.05501	0.669%	-
0.15529	31.8%	0.05643	0.686%	-
0.15988	32.2%	0.05685	0.691%	-
0.16447	32.5%	0.05126	0.623%	-
0.16907	32.9%	0.05142	0.625%	-
0.17366	33.3%	0.05401	0.657%	-
0.17825	33.7%	0.05217	0.634%	-
0.18284	34.1%	0.04917	0.598%	-
0.18743	34.5%	0.05493	0.668%	-
0.19203	34.9%	0.05293	0.644%	-
0.19662	35.3%	0.04925	0.599%	0.997%
0.20121	35.7%	0.05293	0.644%	1.072%
0.20580	36.1%	0.05560	0.676%	1.126%
0.21039	36.5%	0.05109	0.621%	1.035%
0.21499	36.9%	0.05209	0.633%	1.055%
0.21958	37.3%	0.05192	0.631%	1.052%
0.22417	37.6%	0.05009	0.609%	1.014%
0.22876	38.0%	0.05276	0.641%	1.068%
0.23335	38.4%	0.05234	0.636%	1.060%
0.23795	38.8%	0.05059	0.615%	1.024%
0.24254	39.2%	0.05134	0.624%	1.040%
0.24713	39.6%	0.05009	0.609%	1.014%
0.25172	40.0%	0.05343	0.650%	1.082%
0.25631	40.4%	0.05293	0.644%	1.072%
0.26091	40.8%	0.04992	0.607%	1.011%
0.26550	41.2%	0.05101	0.620%	1.033%
0.27009	41.6%	0.05117	0.622%	1.036%
0.27468	42.0%	0.05076	0.617%	1.028%
0.27927	42.4%	0.05076	0.617%	1.028%
0.28387	42.7%	0.05301	0.645%	1.073%
0.28846	43.1%	0.04767	0.580%	0.965%
0.29305	43.5%	0.05017	0.610%	1.016%
0.29764	43.9%	0.04666	0.567%	0.945%
0.30223	44.3%	0.04750	0.578%	0.962%
0.30682	44.7%	0.04700	0.571%	0.952%
0.31142	45.1%	0.05050	0.614%	1.023%
0.31601	45.5%	0.04917	0.598%	0.996%
0.32060	45.9%	0.04633	0.563%	0.938%
0.32519	46.3%	0.04817	0.586%	0.975%
0.32978	46.7%	0.04758	0.579%	0.964%
0.33438	47.1%	0.04274	0.520%	0.866%
0.33897	47.5%	0.04583	0.557%	0.928%
0.34356	47.8%	0.04792	0.583%	0.970%
0.34815	48.2%	0.04591	0.558%	0.930%
0.35274	48.6%	0.04525	0.550%	0.916%
0.35734	49.0%	0.04558	0.554%	0.923%
0.36193	49.4%	0.04383	0.533%	0.888%
0.36652	49.8%	0.04591	0.558%	0.930%
0.37111	50.2%	0.04099	0.498%	0.830%
0.37570	50.6%	0.04591	0.558%	0.930%
0.38030	51.0%	0.04341	0.528%	0.879%
0.38489	51.4%	0.04566	0.555%	0.925%
0.38948	51.8%	0.03982	0.484%	0.806%
0.39407	52.2%	0.04566	0.555%	0.925%
0.39866	52.5%	0.04608	0.560%	0.933%
0.40326	52.9%	0.05017	0.610%	1.016%
0.40785	53.3%	0.04733	0.576%	0.959%
0.41244	53.7%	0.04717	0.573%	0.955%
0.41703	54.1%	0.04758	0.579%	0.964%
0.42162	54.5%	0.04616	0.561%	0.935%
0.42622	54.9%	0.04858	0.591%	0.984%
0.43081	55.3%	0.04967	0.604%	1.006%
0.43540	55.7%	0.04742	0.577%	0.960%
0.43999	56.1%	0.04616	0.561%	0.935%
0.44458	56.5%	0.04717	0.573%	0.955%
0.44918	56.9%	0.04792	0.583%	0.970%
0.45377	57.3%	0.04984	0.606%	1.009%
0.45836	57.6%	0.04758	0.579%	0.964%
0.46295	58.0%	0.04341	0.528%	0.879%
0.46754	58.4%	0.04892	0.595%	0.991%
0.47214	58.8%	0.05101	0.620%	1.033%
0.47673	59.2%	0.04758	0.579%	0.964%
0.48132	59.6%	0.04758	0.579%	0.964%
0.48591	60.0%	0.04666	0.567%	0.945%
0.49050	60.4%	0.04566	0.555%	0.925%
0.49510	60.8%	0.04583	0.557%	0.928%
0.49969	61.2%	0.04333	0.527%	0.877%
0.50428	61.6%	0.04324	0.526%	0.876%
0.50887	62.0%	0.04575	0.556%	0.926%
0.51346	62.4%	0.04458	0.542%	0.903%
0.51806	62.7%	0.04458	0.542%	0.903%
0.52265	63.1%	0.04366	0.531%	0.884%
0.52724	63.5%	0.04424	0.538%	0.896%
0.53183	63.9%	0.04040	0.491%	0.818%
0.53642	64.3%	0.03757	0.457%	0.761%
0.54102	64.7%	0.04257	0.518%	0.862%
0.54561	65.1%	0.03915	0.476%	0.793%
0.55020	65.5%	0.03898	0.474%	0.789%
0.55479	65.9%	0.03706	0.451%	0.751%
0.55938	66.3%	0.03782	0.460%	0.766%
0.56397	66.7%	0.03364	0.409%	0.681%
0.56857	67.1%	0.03531	0.429%	0.715%
0.57316	67.5%	0.03231	0.393%	0.654%
0.57775	67.8%	0.03314	0.403%	0.671%
0.58234	68.2%	0.03640	0.443%	0.737%
0.58693	68.6%	0.03097	0.377%	0.627%
0.59153	69.0%	0.03055	0.371%	0.619%
0.59612	69.4%	0.02847	0.346%	0.576%
0.60071	69.8%	0.02813	0.342%	0.570%
0.60530	70.2%	0.02621	0.319%	0.531%
0.60989	70.6%	0.02805	0.341%	0.568%
0.61449	71.0%	0.02721	0.331%	0.551%
0.61908	71.4%	0.02621	0.319%	0.531%
0.62367	71.8%	0.02588	0.315%	0.524%
0.62826	72.2%	0.02337	0.284%	0.473%
0.63285	72.5%	0.02463	0.299%	0.499%
0.63745	72.9%	0.02529	0.308%	0.512%
0.64204	73.3%	0.02538	0.309%	0.514%
0.64663	73.7%	0.02204	0.268%	0.446%
0.65122	74.1%	0.02037	0.248%	0.412%
0.65581	74.5%	0.02221	0.270%	0.450%
0.66041	74.9%	0.02037	0.248%	0.412%
0.66500	75.3%	0.01670	0.203%	0.338%
0.66959	75.7%	0.02045	0.249%	0.414%
0.67418	76.1%	0.01611	0.196%	0.326%
0.67877	76.5%	0.01444	0.176%	0.292%
0.68337	76.9%	0.01594	0.194%	0.323%
0.68796	77.3%	0.01352	0.164%	0.274%
0.69255	77.6%	0.01811	0.220%	0.367%
0.69714	78.0%	0.01427	0.174%	0.289%
0.70173	78.4%	0.01478	0.180%	0.299%
0.70633	78.8%	0.01536	0.187%	0.311%
0.71092	79.2%	0.01344	0.163%	0.272%
0.71551	79.6%	0.01469	0.179%	0.298%
0.72010	80.0%	0.01394	0.170%	0.282%
0.72469	80.4%	0.01336	0.162%	0.270%
0.72929	80.8%	0.01177	0.143%	0.238%
0.73388	81.2%	0.01302	0.158%	0.264%
0.73847	81.6%	0.01294	0.157%	0.262%
0.74306	82.0%	0.01252	0.152%	0.254%
0.74765	82.4%	0.01277	0.155%	0.259%
0.75225	82.7%	0.01227	0.149%	0.249%
0.75684	83.1%	0.01227	0.149%	0.249%
0.76143	83.5%	0.01194	0.145%	0.242%
0.76602	83.9%	0.01102	0.134%	0.223%
0.77061	84.3%	0.01060	0.129%	0.215%
0.77521	84.7%	0.01002	0.122%	0.203%
0.77980	85.1%	0.01060	0.129%	0.215%
0.78439	85.5%	0.01052	0.128%	0.213%
0.78898	85.9%	0.00968	0.118%	0.196%
0.79357	86.3%	0.00985	0.120%	0.199%
0.79817	86.7%	0.00776	0.094%	0.157%
0.80276	87.1%	0.00701	0.085%	0.142%
0.80735	87.5%	0.00785	0.095%	0.159%
0.81194	87.8%	0.00743	0.090%	0.150%
0.81653	88.2%	0.00693	0.084%	0.140%
0.82112	88.6%	0.00776	0.094%	0.157%
0.82572	89.0%	0.00726	0.088%	0.147%
0.83031	89.4%	0.00593	0.072%	0.120%
0.83490	89.8%	0.00768	0.093%	0.156%
0.83949	90.2%	0.00685	0.083%	0.139%
0.84408	90.6%	0.00484	0.059%	0.098%
0.84868	91.0%	0.00634	0.077%	0.128%
0.85327	91.4%	0.00634	0.077%	0.128%
0.85786	91.8%	0.00509	0.062%	0.103%
0.86245	92.2%	0.00509	0.062%	0.103%
0.86704	92.5%	0.00451	0.055%	0.091%
0.87164	92.9%	0.00392	0.048%	0.079%
0.87623	93.3%	0.00392	0.048%	0.079%
0.88082	93.7%	0.00442	0.054%	0.090%
0.88541	94.1%	0.00326	0.040%	0.066%
0.89000	94.5%	0.00467	0.057%	0.095%
0.89460	94.9%	0.00359	0.044%	0.073%
0.89919	95.3%	0.00317	0.039%	0.064%
0.90378	95.7%	0.00342	0.042%	0.069%
0.90837	96.1%	0.00376	0.046%	0.076%
0.91296	96.5%	0.00309	0.038%	0.063%
0.91756	96.9%	0.00317	0.039%	0.064%
0.92215	97.3%	0.00301	0.037%	0.061%
0.92674	97.6%	0.00209	0.025%	0.042%
0.93133	98.0%	0.00259	0.031%	0.052%
0.93592	98.4%	0.00209	0.025%	0.042%
0.94052	98.8%	0.00209	0.025%	0.042%
0.94511	99.2%	0.00142	0.017%	0.029%
0.94970	99.6%	0.00209	0.025%	0.042%
0.95429	100.0%	0.01786	0.217%	0.362%
Mean (total):	0.29682
========== Selection	==========
Begin:	0.19662
End:	0.95429
Number of voxels:	59153
Mean:	0.44580
Standard deviation:	0.16925
Standard error of mean:	0.00070
95% confidence limits
Minimum:	0.44441
Maximum:	0.44719
