# Supplementary material for: Age, but not short-term intensive swimming, affects chondrocyte turnover in zebrafish vertebral cartilage
Source: PeerJ. 2018 Oct 1;6:e5739. doi: 10.7717/peerj.5739 (PMC6171498; doi:10.7717/peerj.5739)
Supplement: Supplemental Information 2 — This dataset includes comma-separated-values (csv) files documenting the results of microCT scanning of the fourth spine of adult zebrafish before and after a 14-day intensive exercise training. [file peerj-06-5739-s002.zip › 4th spinal BMD raw data/Control before 14 day, #03__rec_voi_hist.csv]

12.07.2017 11:05
Histogram from VOI (39 files) of dataset:	2017-03-20_9um_80kv_ntu_zebra fish_#03__rec_voi
BMD	(%)	Area (mm^2)	Total (%)	Selected (%)
-0.21666	0.0%	0.00000	0.000%	-
-0.21207	0.4%	0.00000	0.000%	-
-0.20748	0.8%	0.00000	0.000%	-
-0.20288	1.2%	0.00000	0.000%	-
-0.19829	1.6%	0.00000	0.000%	-
-0.19370	2.0%	0.00000	0.000%	-
-0.18911	2.4%	0.00000	0.000%	-
-0.18452	2.7%	0.00000	0.000%	-
-0.17992	3.1%	0.00000	0.000%	-
-0.17533	3.5%	0.00000	0.000%	-
-0.17074	3.9%	0.00000	0.000%	-
-0.16615	4.3%	0.00017	0.002%	-
-0.16156	4.7%	0.00025	0.003%	-
-0.15696	5.1%	0.00050	0.006%	-
-0.15237	5.5%	0.00058	0.007%	-
-0.14778	5.9%	0.00075	0.009%	-
-0.14319	6.3%	0.00092	0.011%	-
-0.13860	6.7%	0.00125	0.015%	-
-0.13400	7.1%	0.00142	0.017%	-
-0.12941	7.5%	0.00159	0.018%	-
-0.12482	7.8%	0.00192	0.022%	-
-0.12023	8.2%	0.00234	0.027%	-
-0.11564	8.6%	0.00259	0.030%	-
-0.11104	9.0%	0.00342	0.040%	-
-0.10645	9.4%	0.00409	0.048%	-
-0.10186	9.8%	0.00509	0.059%	-
-0.09727	10.2%	0.00518	0.060%	-
-0.09268	10.6%	0.00693	0.081%	-
-0.08808	11.0%	0.00676	0.079%	-
-0.08349	11.4%	0.00885	0.103%	-
-0.07890	11.8%	0.01035	0.121%	-
-0.07431	12.2%	0.01069	0.125%	-
-0.06972	12.5%	0.01152	0.134%	-
-0.06512	12.9%	0.01235	0.144%	-
-0.06053	13.3%	0.01427	0.166%	-
-0.05594	13.7%	0.01578	0.184%	-
-0.05135	14.1%	0.01720	0.201%	-
-0.04676	14.5%	0.02020	0.236%	-
-0.04216	14.9%	0.02304	0.269%	-
-0.03757	15.3%	0.02638	0.308%	-
-0.03298	15.7%	0.03105	0.362%	-
-0.02839	16.1%	0.03239	0.378%	-
-0.02380	16.5%	0.03540	0.413%	-
-0.01920	16.9%	0.03506	0.409%	-
-0.01461	17.3%	0.03673	0.428%	-
-0.01002	17.6%	0.03907	0.456%	-
-0.00543	18.0%	0.04007	0.467%	-
-0.00084	18.4%	0.04541	0.530%	-
0.00376	18.8%	0.04650	0.542%	-
0.00835	19.2%	0.04708	0.549%	-
0.01294	19.6%	0.05176	0.604%	-
0.01753	20.0%	0.05593	0.652%	-
0.02212	20.4%	0.06111	0.713%	-
0.02672	20.8%	0.06144	0.717%	-
0.03131	21.2%	0.06912	0.806%	-
0.03590	21.6%	0.06987	0.815%	-
0.04049	22.0%	0.07263	0.847%	-
0.04508	22.4%	0.07304	0.852%	-
0.04967	22.7%	0.07171	0.836%	-
0.05427	23.1%	0.07213	0.841%	-
0.05886	23.5%	0.07321	0.854%	-
0.06345	23.9%	0.07279	0.849%	-
0.06804	24.3%	0.07496	0.874%	-
0.07263	24.7%	0.07855	0.916%	-
0.07723	25.1%	0.07555	0.881%	-
0.08182	25.5%	0.07563	0.882%	-
0.08641	25.9%	0.07663	0.894%	-
0.09100	26.3%	0.07480	0.872%	-
0.09559	26.7%	0.08006	0.934%	-
0.10019	27.1%	0.06970	0.813%	-
0.10478	27.5%	0.07121	0.830%	-
0.10937	27.8%	0.07513	0.876%	-
0.11396	28.2%	0.06937	0.809%	-
0.11855	28.6%	0.06770	0.790%	-
0.12315	29.0%	0.06319	0.737%	-
0.12774	29.4%	0.06870	0.801%	-
0.13233	29.8%	0.06186	0.721%	-
0.13692	30.2%	0.06294	0.734%	-
0.14151	30.6%	0.06202	0.723%	-
0.14611	31.0%	0.05927	0.691%	-
0.15070	31.4%	0.05777	0.674%	-
0.15529	31.8%	0.05902	0.688%	-
0.15988	32.2%	0.05643	0.658%	-
0.16447	32.5%	0.05485	0.640%	-
0.16907	32.9%	0.05493	0.641%	-
0.17366	33.3%	0.05610	0.654%	-
0.17825	33.7%	0.05201	0.607%	-
0.18284	34.1%	0.05167	0.603%	-
0.18743	34.5%	0.04825	0.563%	-
0.19203	34.9%	0.04950	0.577%	-
0.19662	35.3%	0.04792	0.559%	0.894%
0.20121	35.7%	0.04984	0.581%	0.930%
0.20580	36.1%	0.05184	0.605%	0.968%
0.21039	36.5%	0.05034	0.587%	0.940%
0.21499	36.9%	0.05084	0.593%	0.949%
0.21958	37.3%	0.05142	0.600%	0.960%
0.22417	37.6%	0.04733	0.552%	0.884%
0.22876	38.0%	0.05293	0.617%	0.988%
0.23335	38.4%	0.05059	0.590%	0.944%
0.23795	38.8%	0.04867	0.568%	0.908%
0.24254	39.2%	0.05134	0.599%	0.958%
0.24713	39.6%	0.05184	0.605%	0.968%
0.25172	40.0%	0.05009	0.584%	0.935%
0.25631	40.4%	0.05109	0.596%	0.954%
0.26091	40.8%	0.05134	0.599%	0.958%
0.26550	41.2%	0.05192	0.606%	0.969%
0.27009	41.6%	0.05092	0.594%	0.951%
0.27468	42.0%	0.05268	0.614%	0.983%
0.27927	42.4%	0.04867	0.568%	0.908%
0.28387	42.7%	0.04942	0.576%	0.922%
0.28846	43.1%	0.04892	0.570%	0.913%
0.29305	43.5%	0.04967	0.579%	0.927%
0.29764	43.9%	0.04850	0.566%	0.905%
0.30223	44.3%	0.05251	0.612%	0.980%
0.30682	44.7%	0.05050	0.589%	0.943%
0.31142	45.1%	0.04934	0.575%	0.921%
0.31601	45.5%	0.05042	0.588%	0.941%
0.32060	45.9%	0.04742	0.553%	0.885%
0.32519	46.3%	0.05234	0.610%	0.977%
0.32978	46.7%	0.04909	0.572%	0.916%
0.33438	47.1%	0.04975	0.580%	0.929%
0.33897	47.5%	0.05092	0.594%	0.951%
0.34356	47.8%	0.05126	0.598%	0.957%
0.34815	48.2%	0.05059	0.590%	0.944%
0.35274	48.6%	0.05192	0.606%	0.969%
0.35734	49.0%	0.05384	0.628%	1.005%
0.36193	49.4%	0.04666	0.544%	0.871%
0.36652	49.8%	0.05576	0.650%	1.041%
0.37111	50.2%	0.05009	0.584%	0.935%
0.37570	50.6%	0.05468	0.638%	1.021%
0.38030	51.0%	0.05201	0.607%	0.971%
0.38489	51.4%	0.05426	0.633%	1.013%
0.38948	51.8%	0.05176	0.604%	0.966%
0.39407	52.2%	0.05309	0.619%	0.991%
0.39866	52.5%	0.05443	0.635%	1.016%
0.40326	52.9%	0.05184	0.605%	0.968%
0.40785	53.3%	0.05151	0.601%	0.961%
0.41244	53.7%	0.05109	0.596%	0.954%
0.41703	54.1%	0.05201	0.607%	0.971%
0.42162	54.5%	0.05234	0.610%	0.977%
0.42622	54.9%	0.05151	0.601%	0.961%
0.43081	55.3%	0.05309	0.619%	0.991%
0.43540	55.7%	0.05359	0.625%	1.000%
0.43999	56.1%	0.05259	0.613%	0.982%
0.44458	56.5%	0.05142	0.600%	0.960%
0.44918	56.9%	0.05151	0.601%	0.961%
0.45377	57.3%	0.04817	0.562%	0.899%
0.45836	57.6%	0.05309	0.619%	0.991%
0.46295	58.0%	0.04884	0.570%	0.912%
0.46754	58.4%	0.05284	0.616%	0.986%
0.47214	58.8%	0.05025	0.586%	0.938%
0.47673	59.2%	0.05117	0.597%	0.955%
0.48132	59.6%	0.05101	0.595%	0.952%
0.48591	60.0%	0.04934	0.575%	0.921%
0.49050	60.4%	0.05117	0.597%	0.955%
0.49510	60.8%	0.04967	0.579%	0.927%
0.49969	61.2%	0.04942	0.576%	0.922%
0.50428	61.6%	0.05151	0.601%	0.961%
0.50887	62.0%	0.04767	0.556%	0.890%
0.51346	62.4%	0.04558	0.532%	0.851%
0.51806	62.7%	0.04458	0.520%	0.832%
0.52265	63.1%	0.04149	0.484%	0.774%
0.52724	63.5%	0.04316	0.503%	0.806%
0.53183	63.9%	0.03890	0.454%	0.726%
0.53642	64.3%	0.04708	0.549%	0.879%
0.54102	64.7%	0.04424	0.516%	0.826%
0.54561	65.1%	0.03765	0.439%	0.703%
0.55020	65.5%	0.04032	0.470%	0.753%
0.55479	65.9%	0.03598	0.420%	0.672%
0.55938	66.3%	0.03406	0.397%	0.636%
0.56397	66.7%	0.03715	0.433%	0.693%
0.56857	67.1%	0.03706	0.432%	0.692%
0.57316	67.5%	0.03247	0.379%	0.606%
0.57775	67.8%	0.03189	0.372%	0.595%
0.58234	68.2%	0.03214	0.375%	0.600%
0.58693	68.6%	0.03197	0.373%	0.597%
0.59153	69.0%	0.03264	0.381%	0.609%
0.59612	69.4%	0.03089	0.360%	0.577%
0.60071	69.8%	0.02963	0.346%	0.553%
0.60530	70.2%	0.02880	0.336%	0.538%
0.60989	70.6%	0.02913	0.340%	0.544%
0.61449	71.0%	0.02688	0.313%	0.502%
0.61908	71.4%	0.02571	0.300%	0.480%
0.62367	71.8%	0.02655	0.310%	0.496%
0.62826	72.2%	0.02471	0.288%	0.461%
0.63285	72.5%	0.02379	0.277%	0.444%
0.63745	72.9%	0.02145	0.250%	0.400%
0.64204	73.3%	0.02312	0.270%	0.432%
0.64663	73.7%	0.02321	0.271%	0.433%
0.65122	74.1%	0.02254	0.263%	0.421%
0.65581	74.5%	0.02145	0.250%	0.400%
0.66041	74.9%	0.02095	0.244%	0.391%
0.66500	75.3%	0.01995	0.233%	0.372%
0.66959	75.7%	0.02095	0.244%	0.391%
0.67418	76.1%	0.02145	0.250%	0.400%
0.67877	76.5%	0.02003	0.234%	0.374%
0.68337	76.9%	0.01811	0.211%	0.338%
0.68796	77.3%	0.01703	0.199%	0.318%
0.69255	77.6%	0.01811	0.211%	0.338%
0.69714	78.0%	0.01594	0.186%	0.298%
0.70173	78.4%	0.01862	0.217%	0.347%
0.70633	78.8%	0.01619	0.189%	0.302%
0.71092	79.2%	0.01578	0.184%	0.295%
0.71551	79.6%	0.01528	0.178%	0.285%
0.72010	80.0%	0.01628	0.190%	0.304%
0.72469	80.4%	0.01603	0.187%	0.299%
0.72929	80.8%	0.01494	0.174%	0.279%
0.73388	81.2%	0.01227	0.143%	0.229%
0.73847	81.6%	0.01352	0.158%	0.252%
0.74306	82.0%	0.01311	0.153%	0.245%
0.74765	82.4%	0.01503	0.175%	0.280%
0.75225	82.7%	0.01286	0.150%	0.240%
0.75684	83.1%	0.01327	0.155%	0.248%
0.76143	83.5%	0.01144	0.133%	0.213%
0.76602	83.9%	0.01319	0.154%	0.246%
0.77061	84.3%	0.01277	0.149%	0.238%
0.77521	84.7%	0.01319	0.154%	0.246%
0.77980	85.1%	0.01235	0.144%	0.231%
0.78439	85.5%	0.01235	0.144%	0.231%
0.78898	85.9%	0.01227	0.143%	0.229%
0.79357	86.3%	0.01052	0.123%	0.196%
0.79817	86.7%	0.00868	0.101%	0.162%
0.80276	87.1%	0.01002	0.117%	0.187%
0.80735	87.5%	0.01169	0.136%	0.218%
0.81194	87.8%	0.01010	0.118%	0.189%
0.81653	88.2%	0.00818	0.095%	0.153%
0.82112	88.6%	0.01219	0.142%	0.228%
0.82572	89.0%	0.01085	0.127%	0.203%
0.83031	89.4%	0.00843	0.098%	0.157%
0.83490	89.8%	0.00885	0.103%	0.165%
0.83949	90.2%	0.00801	0.093%	0.150%
0.84408	90.6%	0.00818	0.095%	0.153%
0.84868	91.0%	0.00835	0.097%	0.156%
0.85327	91.4%	0.00785	0.092%	0.146%
0.85786	91.8%	0.00785	0.092%	0.146%
0.86245	92.2%	0.00843	0.098%	0.157%
0.86704	92.5%	0.00634	0.074%	0.118%
0.87164	92.9%	0.00810	0.094%	0.151%
0.87623	93.3%	0.00826	0.096%	0.154%
0.88082	93.7%	0.00559	0.065%	0.104%
0.88541	94.1%	0.00584	0.068%	0.109%
0.89000	94.5%	0.00509	0.059%	0.095%
0.89460	94.9%	0.00601	0.070%	0.112%
0.89919	95.3%	0.00526	0.061%	0.098%
0.90378	95.7%	0.00559	0.065%	0.104%
0.90837	96.1%	0.00584	0.068%	0.109%
0.91296	96.5%	0.00551	0.064%	0.103%
0.91756	96.9%	0.00451	0.053%	0.084%
0.92215	97.3%	0.00484	0.056%	0.090%
0.92674	97.6%	0.00309	0.036%	0.058%
0.93133	98.0%	0.00392	0.046%	0.073%
0.93592	98.4%	0.00409	0.048%	0.076%
0.94052	98.8%	0.00526	0.061%	0.098%
0.94511	99.2%	0.00351	0.041%	0.065%
0.94970	99.6%	0.00459	0.054%	0.086%
0.95429	100.0%	0.09091	1.060%	1.697%
Mean (total):	0.31595
========== Selection	==========
Begin:	0.19662
End:	0.95429
Number of voxels:	64175
Mean:	0.46112
Standard deviation:	0.18219
Standard error of mean:	0.00072
95% confidence limits
Minimum:	0.45968
Maximum:	0.46255
