# Supplementary material for: Age, but not short-term intensive swimming, affects chondrocyte turnover in zebrafish vertebral cartilage
Source: PeerJ. 2018 Oct 1;6:e5739. doi: 10.7717/peerj.5739 (PMC6171498; doi:10.7717/peerj.5739)
Supplement: Supplemental Information 2 — This dataset includes comma-separated-values (csv) files documenting the results of microCT scanning of the fourth spine of adult zebrafish before and after a 14-day intensive exercise training. [file peerj-06-5739-s002.zip › 4th spinal BMD raw data/Control before 14 day, #04__rec_voi_hist.csv]

12.07.2017 11:08
Histogram from VOI (72 files) of dataset:	2017-03-20_9um_80kv_ntu_zebra fish_#04__rec_voi
BMD	(%)	Area (mm^2)	Total (%)	Selected (%)
-0.21666	0.0%	0.00000	0.000%	-
-0.21207	0.4%	0.00000	0.000%	-
-0.20748	0.8%	0.00000	0.000%	-
-0.20288	1.2%	0.00000	0.000%	-
-0.19829	1.6%	0.00000	0.000%	-
-0.19370	2.0%	0.00042	0.003%	-
-0.18911	2.4%	0.00033	0.002%	-
-0.18452	2.7%	0.00025	0.002%	-
-0.17992	3.1%	0.00042	0.003%	-
-0.17533	3.5%	0.00042	0.003%	-
-0.17074	3.9%	0.00075	0.005%	-
-0.16615	4.3%	0.00134	0.008%	-
-0.16156	4.7%	0.00109	0.007%	-
-0.15696	5.1%	0.00142	0.009%	-
-0.15237	5.5%	0.00192	0.012%	-
-0.14778	5.9%	0.00142	0.009%	-
-0.14319	6.3%	0.00234	0.014%	-
-0.13860	6.7%	0.00309	0.019%	-
-0.13400	7.1%	0.00342	0.021%	-
-0.12941	7.5%	0.00426	0.026%	-
-0.12482	7.8%	0.00384	0.024%	-
-0.12023	8.2%	0.00543	0.034%	-
-0.11564	8.6%	0.00609	0.038%	-
-0.11104	9.0%	0.00718	0.044%	-
-0.10645	9.4%	0.00918	0.057%	-
-0.10186	9.8%	0.00885	0.055%	-
-0.09727	10.2%	0.01018	0.063%	-
-0.09268	10.6%	0.01177	0.073%	-
-0.08808	11.0%	0.01277	0.079%	-
-0.08349	11.4%	0.01686	0.104%	-
-0.07890	11.8%	0.01736	0.108%	-
-0.07431	12.2%	0.02187	0.135%	-
-0.06972	12.5%	0.01962	0.122%	-
-0.06512	12.9%	0.02546	0.158%	-
-0.06053	13.3%	0.02880	0.178%	-
-0.05594	13.7%	0.02755	0.171%	-
-0.05135	14.1%	0.03272	0.203%	-
-0.04676	14.5%	0.03356	0.208%	-
-0.04216	14.9%	0.03673	0.228%	-
-0.03757	15.3%	0.03815	0.236%	-
-0.03298	15.7%	0.03832	0.237%	-
-0.02839	16.1%	0.04166	0.258%	-
-0.02380	16.5%	0.04808	0.298%	-
-0.01920	16.9%	0.04808	0.298%	-
-0.01461	17.3%	0.05301	0.328%	-
-0.01002	17.6%	0.05618	0.348%	-
-0.00543	18.0%	0.05727	0.355%	-
-0.00084	18.4%	0.06286	0.389%	-
0.00376	18.8%	0.06703	0.415%	-
0.00835	19.2%	0.07146	0.443%	-
0.01294	19.6%	0.08173	0.506%	-
0.01753	20.0%	0.08732	0.541%	-
0.02212	20.4%	0.08532	0.529%	-
0.02672	20.8%	0.09625	0.596%	-
0.03131	21.2%	0.09475	0.587%	-
0.03590	21.6%	0.09809	0.608%	-
0.04049	22.0%	0.10326	0.640%	-
0.04508	22.4%	0.10468	0.648%	-
0.04967	22.7%	0.10652	0.660%	-
0.05427	23.1%	0.10568	0.655%	-
0.05886	23.5%	0.11428	0.708%	-
0.06345	23.9%	0.11019	0.683%	-
0.06804	24.3%	0.11804	0.731%	-
0.07263	24.7%	0.11854	0.734%	-
0.07723	25.1%	0.11687	0.724%	-
0.08182	25.5%	0.12079	0.748%	-
0.08641	25.9%	0.12129	0.751%	-
0.09100	26.3%	0.10752	0.666%	-
0.09559	26.7%	0.11395	0.706%	-
0.10019	27.1%	0.11144	0.690%	-
0.10478	27.5%	0.11211	0.694%	-
0.10937	27.8%	0.10735	0.665%	-
0.11396	28.2%	0.10844	0.672%	-
0.11855	28.6%	0.11019	0.683%	-
0.12315	29.0%	0.10886	0.674%	-
0.12774	29.4%	0.09967	0.617%	-
0.13233	29.8%	0.10017	0.621%	-
0.13692	30.2%	0.10193	0.631%	-
0.14151	30.6%	0.10301	0.638%	-
0.14611	31.0%	0.10301	0.638%	-
0.15070	31.4%	0.10385	0.643%	-
0.15529	31.8%	0.10393	0.644%	-
0.15988	32.2%	0.10159	0.629%	-
0.16447	32.5%	0.10168	0.630%	-
0.16907	32.9%	0.09959	0.617%	-
0.17366	33.3%	0.10184	0.631%	-
0.17825	33.7%	0.09926	0.615%	-
0.18284	34.1%	0.10310	0.639%	-
0.18743	34.5%	0.09825	0.609%	-
0.19203	34.9%	0.09959	0.617%	-
0.19662	35.3%	0.10285	0.637%	0.933%
0.20121	35.7%	0.10510	0.651%	0.954%
0.20580	36.1%	0.10109	0.626%	0.918%
0.21039	36.5%	0.10201	0.632%	0.926%
0.21499	36.9%	0.09859	0.611%	0.895%
0.21958	37.3%	0.09809	0.608%	0.890%
0.22417	37.6%	0.10235	0.634%	0.929%
0.22876	38.0%	0.10017	0.621%	0.909%
0.23335	38.4%	0.10243	0.635%	0.930%
0.23795	38.8%	0.09859	0.611%	0.895%
0.24254	39.2%	0.09917	0.614%	0.900%
0.24713	39.6%	0.09759	0.605%	0.886%
0.25172	40.0%	0.09667	0.599%	0.877%
0.25631	40.4%	0.09976	0.618%	0.905%
0.26091	40.8%	0.09258	0.573%	0.840%
0.26550	41.2%	0.09742	0.603%	0.884%
0.27009	41.6%	0.09141	0.566%	0.830%
0.27468	42.0%	0.10251	0.635%	0.930%
0.27927	42.4%	0.10043	0.622%	0.911%
0.28387	42.7%	0.09825	0.609%	0.892%
0.28846	43.1%	0.09884	0.612%	0.897%
0.29305	43.5%	0.10209	0.632%	0.927%
0.29764	43.9%	0.10134	0.628%	0.920%
0.30223	44.3%	0.09675	0.599%	0.878%
0.30682	44.7%	0.09575	0.593%	0.869%
0.31142	45.1%	0.09659	0.598%	0.877%
0.31601	45.5%	0.09542	0.591%	0.866%
0.32060	45.9%	0.09592	0.594%	0.871%
0.32519	46.3%	0.10043	0.622%	0.911%
0.32978	46.7%	0.09500	0.588%	0.862%
0.33438	47.1%	0.09967	0.617%	0.905%
0.33897	47.5%	0.09308	0.577%	0.845%
0.34356	47.8%	0.09441	0.585%	0.857%
0.34815	48.2%	0.10168	0.630%	0.923%
0.35274	48.6%	0.09817	0.608%	0.891%
0.35734	49.0%	0.09383	0.581%	0.852%
0.36193	49.4%	0.09633	0.597%	0.874%
0.36652	49.8%	0.09258	0.573%	0.840%
0.37111	50.2%	0.08957	0.555%	0.813%
0.37570	50.6%	0.09391	0.582%	0.852%
0.38030	51.0%	0.09375	0.581%	0.851%
0.38489	51.4%	0.09057	0.561%	0.822%
0.38948	51.8%	0.09450	0.585%	0.858%
0.39407	52.2%	0.09550	0.592%	0.867%
0.39866	52.5%	0.09391	0.582%	0.852%
0.40326	52.9%	0.09358	0.580%	0.849%
0.40785	53.3%	0.08949	0.554%	0.812%
0.41244	53.7%	0.09583	0.594%	0.870%
0.41703	54.1%	0.09416	0.583%	0.855%
0.42162	54.5%	0.09416	0.583%	0.855%
0.42622	54.9%	0.09183	0.569%	0.833%
0.43081	55.3%	0.09391	0.582%	0.852%
0.43540	55.7%	0.08874	0.550%	0.805%
0.43999	56.1%	0.08849	0.548%	0.803%
0.44458	56.5%	0.09291	0.576%	0.843%
0.44918	56.9%	0.09166	0.568%	0.832%
0.45377	57.3%	0.09408	0.583%	0.854%
0.45836	57.6%	0.08607	0.533%	0.781%
0.46295	58.0%	0.08281	0.513%	0.752%
0.46754	58.4%	0.08348	0.517%	0.758%
0.47214	58.8%	0.07847	0.486%	0.712%
0.47673	59.2%	0.08214	0.509%	0.746%
0.48132	59.6%	0.07747	0.480%	0.703%
0.48591	60.0%	0.08264	0.512%	0.750%
0.49050	60.4%	0.08256	0.511%	0.749%
0.49510	60.8%	0.07722	0.478%	0.701%
0.49969	61.2%	0.08206	0.508%	0.745%
0.50428	61.6%	0.07780	0.482%	0.706%
0.50887	62.0%	0.08206	0.508%	0.745%
0.51346	62.4%	0.07956	0.493%	0.722%
0.51806	62.7%	0.07855	0.487%	0.713%
0.52265	63.1%	0.07864	0.487%	0.714%
0.52724	63.5%	0.07814	0.484%	0.709%
0.53183	63.9%	0.07713	0.478%	0.700%
0.53642	64.3%	0.07430	0.460%	0.674%
0.54102	64.7%	0.07254	0.449%	0.658%
0.54561	65.1%	0.07012	0.434%	0.636%
0.55020	65.5%	0.07455	0.462%	0.677%
0.55479	65.9%	0.07338	0.455%	0.666%
0.55938	66.3%	0.07188	0.445%	0.652%
0.56397	66.7%	0.07179	0.445%	0.652%
0.56857	67.1%	0.06787	0.420%	0.616%
0.57316	67.5%	0.06795	0.421%	0.617%
0.57775	67.8%	0.06870	0.426%	0.624%
0.58234	68.2%	0.06645	0.412%	0.603%
0.58693	68.6%	0.06970	0.432%	0.633%
0.59153	69.0%	0.06102	0.378%	0.554%
0.59612	69.4%	0.06294	0.390%	0.571%
0.60071	69.8%	0.06862	0.425%	0.623%
0.60530	70.2%	0.06753	0.418%	0.613%
0.60989	70.6%	0.06920	0.429%	0.628%
0.61449	71.0%	0.06511	0.403%	0.591%
0.61908	71.4%	0.06353	0.394%	0.577%
0.62367	71.8%	0.06486	0.402%	0.589%
0.62826	72.2%	0.06353	0.394%	0.577%
0.63285	72.5%	0.06169	0.382%	0.560%
0.63745	72.9%	0.06236	0.386%	0.566%
0.64204	73.3%	0.06503	0.403%	0.590%
0.64663	73.7%	0.06086	0.377%	0.552%
0.65122	74.1%	0.06186	0.383%	0.561%
0.65581	74.5%	0.05752	0.356%	0.522%
0.66041	74.9%	0.06069	0.376%	0.551%
0.66500	75.3%	0.05818	0.360%	0.528%
0.66959	75.7%	0.05910	0.366%	0.536%
0.67418	76.1%	0.05685	0.352%	0.516%
0.67877	76.5%	0.05151	0.319%	0.467%
0.68337	76.9%	0.05201	0.322%	0.472%
0.68796	77.3%	0.05393	0.334%	0.489%
0.69255	77.6%	0.05409	0.335%	0.491%
0.69714	78.0%	0.04909	0.304%	0.445%
0.70173	78.4%	0.05460	0.338%	0.496%
0.70633	78.8%	0.05418	0.336%	0.492%
0.71092	79.2%	0.05117	0.317%	0.464%
0.71551	79.6%	0.04717	0.292%	0.428%
0.72010	80.0%	0.04508	0.279%	0.409%
0.72469	80.4%	0.04767	0.295%	0.433%
0.72929	80.8%	0.04608	0.285%	0.418%
0.73388	81.2%	0.04358	0.270%	0.395%
0.73847	81.6%	0.04174	0.259%	0.379%
0.74306	82.0%	0.04525	0.280%	0.411%
0.74765	82.4%	0.04399	0.273%	0.399%
0.75225	82.7%	0.04433	0.275%	0.402%
0.75684	83.1%	0.04157	0.258%	0.377%
0.76143	83.5%	0.03949	0.245%	0.358%
0.76602	83.9%	0.03857	0.239%	0.350%
0.77061	84.3%	0.03473	0.215%	0.315%
0.77521	84.7%	0.03757	0.233%	0.341%
0.77980	85.1%	0.03464	0.215%	0.314%
0.78439	85.5%	0.03506	0.217%	0.318%
0.78898	85.9%	0.03297	0.204%	0.299%
0.79357	86.3%	0.03022	0.187%	0.274%
0.79817	86.7%	0.03464	0.215%	0.314%
0.80276	87.1%	0.03364	0.208%	0.305%
0.80735	87.5%	0.03348	0.207%	0.304%
0.81194	87.8%	0.02938	0.182%	0.267%
0.81653	88.2%	0.03022	0.187%	0.274%
0.82112	88.6%	0.03105	0.192%	0.282%
0.82572	89.0%	0.02763	0.171%	0.251%
0.83031	89.4%	0.02688	0.167%	0.244%
0.83490	89.8%	0.02730	0.169%	0.248%
0.83949	90.2%	0.02454	0.152%	0.223%
0.84408	90.6%	0.02605	0.161%	0.236%
0.84868	91.0%	0.02471	0.153%	0.224%
0.85327	91.4%	0.02379	0.147%	0.216%
0.85786	91.8%	0.02337	0.145%	0.212%
0.86245	92.2%	0.02638	0.163%	0.239%
0.86704	92.5%	0.02162	0.134%	0.196%
0.87164	92.9%	0.02229	0.138%	0.202%
0.87623	93.3%	0.02154	0.133%	0.195%
0.88082	93.7%	0.02204	0.137%	0.200%
0.88541	94.1%	0.01845	0.114%	0.167%
0.89000	94.5%	0.02104	0.130%	0.191%
0.89460	94.9%	0.01837	0.114%	0.167%
0.89919	95.3%	0.01728	0.107%	0.157%
0.90378	95.7%	0.01678	0.104%	0.152%
0.90837	96.1%	0.01753	0.109%	0.159%
0.91296	96.5%	0.01711	0.106%	0.155%
0.91756	96.9%	0.01519	0.094%	0.138%
0.92215	97.3%	0.01427	0.088%	0.130%
0.92674	97.6%	0.01461	0.090%	0.133%
0.93133	98.0%	0.01427	0.088%	0.130%
0.93592	98.4%	0.01352	0.084%	0.123%
0.94052	98.8%	0.01294	0.080%	0.117%
0.94511	99.2%	0.01444	0.089%	0.131%
0.94970	99.6%	0.01244	0.077%	0.113%
0.95429	100.0%	0.21704	1.345%	1.970%
Mean (total):	0.35735
========== Selection	==========
Begin:	0.19662
End:	0.95429
Number of voxels:	131987
Mean:	0.48754
Standard deviation:	0.19849
Standard error of mean:	0.00055
95% confidence limits
Minimum:	0.48645
Maximum:	0.48863
