# Supplementary material for: Age, but not short-term intensive swimming, affects chondrocyte turnover in zebrafish vertebral cartilage
Source: PeerJ. 2018 Oct 1;6:e5739. doi: 10.7717/peerj.5739 (PMC6171498; doi:10.7717/peerj.5739)
Supplement: Supplemental Information 2 — This dataset includes comma-separated-values (csv) files documenting the results of microCT scanning of the fourth spine of adult zebrafish before and after a 14-day intensive exercise training. [file peerj-06-5739-s002.zip › 4th spinal BMD raw data/Control before 14 day, #05__rec_voi_hist.csv]

12.07.2017 11:09
Histogram from VOI (42 files) of dataset:	2017-03-20_9um_80kv_ntu_zebra fish_#05__rec_voi
BMD	(%)	Area (mm^2)	Total (%)	Selected (%)
-0.21666	0.0%	0.00000	0.000%	-
-0.21207	0.4%	0.00000	0.000%	-
-0.20748	0.8%	0.00000	0.000%	-
-0.20288	1.2%	0.00000	0.000%	-
-0.19829	1.6%	0.00000	0.000%	-
-0.19370	2.0%	0.00000	0.000%	-
-0.18911	2.4%	0.00000	0.000%	-
-0.18452	2.7%	0.00000	0.000%	-
-0.17992	3.1%	0.00000	0.000%	-
-0.17533	3.5%	0.00000	0.000%	-
-0.17074	3.9%	0.00000	0.000%	-
-0.16615	4.3%	0.00000	0.000%	-
-0.16156	4.7%	0.00000	0.000%	-
-0.15696	5.1%	0.00008	0.001%	-
-0.15237	5.5%	0.00000	0.000%	-
-0.14778	5.9%	0.00050	0.005%	-
-0.14319	6.3%	0.00008	0.001%	-
-0.13860	6.7%	0.00033	0.004%	-
-0.13400	7.1%	0.00067	0.007%	-
-0.12941	7.5%	0.00075	0.008%	-
-0.12482	7.8%	0.00050	0.005%	-
-0.12023	8.2%	0.00083	0.009%	-
-0.11564	8.6%	0.00100	0.011%	-
-0.11104	9.0%	0.00167	0.018%	-
-0.10645	9.4%	0.00159	0.017%	-
-0.10186	9.8%	0.00209	0.022%	-
-0.09727	10.2%	0.00259	0.028%	-
-0.09268	10.6%	0.00426	0.046%	-
-0.08808	11.0%	0.00417	0.045%	-
-0.08349	11.4%	0.00584	0.063%	-
-0.07890	11.8%	0.00826	0.089%	-
-0.07431	12.2%	0.00818	0.088%	-
-0.06972	12.5%	0.00935	0.100%	-
-0.06512	12.9%	0.01302	0.140%	-
-0.06053	13.3%	0.01327	0.143%	-
-0.05594	13.7%	0.01252	0.134%	-
-0.05135	14.1%	0.01536	0.165%	-
-0.04676	14.5%	0.02020	0.217%	-
-0.04216	14.9%	0.02329	0.250%	-
-0.03757	15.3%	0.02546	0.273%	-
-0.03298	15.7%	0.02746	0.295%	-
-0.02839	16.1%	0.02997	0.322%	-
-0.02380	16.5%	0.03548	0.381%	-
-0.01920	16.9%	0.03857	0.414%	-
-0.01461	17.3%	0.04099	0.440%	-
-0.01002	17.6%	0.04608	0.495%	-
-0.00543	18.0%	0.04583	0.492%	-
-0.00084	18.4%	0.05393	0.579%	-
0.00376	18.8%	0.05318	0.571%	-
0.00835	19.2%	0.05944	0.638%	-
0.01294	19.6%	0.06603	0.709%	-
0.01753	20.0%	0.06979	0.749%	-
0.02212	20.4%	0.07188	0.772%	-
0.02672	20.8%	0.07597	0.816%	-
0.03131	21.2%	0.07755	0.833%	-
0.03590	21.6%	0.08239	0.885%	-
0.04049	22.0%	0.08448	0.907%	-
0.04508	22.4%	0.08690	0.933%	-
0.04967	22.7%	0.08064	0.866%	-
0.05427	23.1%	0.08698	0.934%	-
0.05886	23.5%	0.08807	0.946%	-
0.06345	23.9%	0.08782	0.943%	-
0.06804	24.3%	0.08874	0.953%	-
0.07263	24.7%	0.08774	0.942%	-
0.07723	25.1%	0.08198	0.880%	-
0.08182	25.5%	0.08515	0.914%	-
0.08641	25.9%	0.08214	0.882%	-
0.09100	26.3%	0.08306	0.892%	-
0.09559	26.7%	0.08615	0.925%	-
0.10019	27.1%	0.08223	0.883%	-
0.10478	27.5%	0.07304	0.784%	-
0.10937	27.8%	0.07805	0.838%	-
0.11396	28.2%	0.07597	0.816%	-
0.11855	28.6%	0.07430	0.798%	-
0.12315	29.0%	0.07162	0.769%	-
0.12774	29.4%	0.07505	0.806%	-
0.13233	29.8%	0.07037	0.756%	-
0.13692	30.2%	0.07213	0.775%	-
0.14151	30.6%	0.06645	0.714%	-
0.14611	31.0%	0.06753	0.725%	-
0.15070	31.4%	0.07037	0.756%	-
0.15529	31.8%	0.06453	0.693%	-
0.15988	32.2%	0.06837	0.734%	-
0.16447	32.5%	0.06804	0.731%	-
0.16907	32.9%	0.07054	0.757%	-
0.17366	33.3%	0.06703	0.720%	-
0.17825	33.7%	0.06344	0.681%	-
0.18284	34.1%	0.06077	0.653%	-
0.18743	34.5%	0.06887	0.740%	-
0.19203	34.9%	0.06386	0.686%	-
0.19662	35.3%	0.06495	0.697%	1.144%
0.20121	35.7%	0.06478	0.696%	1.141%
0.20580	36.1%	0.06169	0.662%	1.086%
0.21039	36.5%	0.06236	0.670%	1.098%
0.21499	36.9%	0.06804	0.731%	1.198%
0.21958	37.3%	0.06294	0.676%	1.108%
0.22417	37.6%	0.06553	0.704%	1.154%
0.22876	38.0%	0.06687	0.718%	1.177%
0.23335	38.4%	0.06770	0.727%	1.192%
0.23795	38.8%	0.05635	0.605%	0.992%
0.24254	39.2%	0.06094	0.654%	1.073%
0.24713	39.6%	0.06094	0.654%	1.073%
0.25172	40.0%	0.06211	0.667%	1.094%
0.25631	40.4%	0.05777	0.620%	1.017%
0.26091	40.8%	0.06219	0.668%	1.095%
0.26550	41.2%	0.05902	0.634%	1.039%
0.27009	41.6%	0.05660	0.608%	0.997%
0.27468	42.0%	0.06152	0.661%	1.083%
0.27927	42.4%	0.05735	0.616%	1.010%
0.28387	42.7%	0.05927	0.636%	1.044%
0.28846	43.1%	0.05434	0.584%	0.957%
0.29305	43.5%	0.05877	0.631%	1.035%
0.29764	43.9%	0.05601	0.602%	0.986%
0.30223	44.3%	0.05877	0.631%	1.035%
0.30682	44.7%	0.05760	0.619%	1.014%
0.31142	45.1%	0.05652	0.607%	0.995%
0.31601	45.5%	0.05242	0.563%	0.923%
0.32060	45.9%	0.05894	0.633%	1.038%
0.32519	46.3%	0.06119	0.657%	1.077%
0.32978	46.7%	0.05485	0.589%	0.966%
0.33438	47.1%	0.05526	0.593%	0.973%
0.33897	47.5%	0.05593	0.601%	0.985%
0.34356	47.8%	0.05743	0.617%	1.011%
0.34815	48.2%	0.05234	0.562%	0.922%
0.35274	48.6%	0.05293	0.568%	0.932%
0.35734	49.0%	0.05234	0.562%	0.922%
0.36193	49.4%	0.05493	0.590%	0.967%
0.36652	49.8%	0.04917	0.528%	0.866%
0.37111	50.2%	0.05510	0.592%	0.970%
0.37570	50.6%	0.05309	0.570%	0.935%
0.38030	51.0%	0.04934	0.530%	0.869%
0.38489	51.4%	0.05101	0.548%	0.898%
0.38948	51.8%	0.05226	0.561%	0.920%
0.39407	52.2%	0.05318	0.571%	0.936%
0.39866	52.5%	0.04984	0.535%	0.877%
0.40326	52.9%	0.05126	0.550%	0.902%
0.40785	53.3%	0.04733	0.508%	0.833%
0.41244	53.7%	0.04833	0.519%	0.851%
0.41703	54.1%	0.05192	0.558%	0.914%
0.42162	54.5%	0.05009	0.538%	0.882%
0.42622	54.9%	0.04833	0.519%	0.851%
0.43081	55.3%	0.04975	0.534%	0.876%
0.43540	55.7%	0.05042	0.541%	0.888%
0.43999	56.1%	0.04733	0.508%	0.833%
0.44458	56.5%	0.04842	0.520%	0.853%
0.44918	56.9%	0.04975	0.534%	0.876%
0.45377	57.3%	0.04767	0.512%	0.839%
0.45836	57.6%	0.04383	0.471%	0.772%
0.46295	58.0%	0.04616	0.496%	0.813%
0.46754	58.4%	0.05025	0.540%	0.885%
0.47214	58.8%	0.04608	0.495%	0.811%
0.47673	59.2%	0.04608	0.495%	0.811%
0.48132	59.6%	0.04266	0.458%	0.751%
0.48591	60.0%	0.04591	0.493%	0.808%
0.49050	60.4%	0.04408	0.473%	0.776%
0.49510	60.8%	0.04508	0.484%	0.794%
0.49969	61.2%	0.04132	0.444%	0.728%
0.50428	61.6%	0.04358	0.468%	0.767%
0.50887	62.0%	0.04917	0.528%	0.866%
0.51346	62.4%	0.04366	0.469%	0.769%
0.51806	62.7%	0.04082	0.438%	0.719%
0.52265	63.1%	0.04399	0.472%	0.775%
0.52724	63.5%	0.04232	0.454%	0.745%
0.53183	63.9%	0.04274	0.459%	0.753%
0.53642	64.3%	0.04374	0.470%	0.770%
0.54102	64.7%	0.04007	0.430%	0.706%
0.54561	65.1%	0.04157	0.446%	0.732%
0.55020	65.5%	0.03990	0.428%	0.703%
0.55479	65.9%	0.04065	0.437%	0.716%
0.55938	66.3%	0.03648	0.392%	0.642%
0.56397	66.7%	0.04007	0.430%	0.706%
0.56857	67.1%	0.03898	0.419%	0.686%
0.57316	67.5%	0.03782	0.406%	0.666%
0.57775	67.8%	0.03665	0.394%	0.645%
0.58234	68.2%	0.03782	0.406%	0.666%
0.58693	68.6%	0.03581	0.385%	0.631%
0.59153	69.0%	0.03456	0.371%	0.609%
0.59612	69.4%	0.03339	0.359%	0.588%
0.60071	69.8%	0.03489	0.375%	0.614%
0.60530	70.2%	0.03631	0.390%	0.639%
0.60989	70.6%	0.03439	0.369%	0.606%
0.61449	71.0%	0.03189	0.342%	0.561%
0.61908	71.4%	0.03272	0.351%	0.576%
0.62367	71.8%	0.02972	0.319%	0.523%
0.62826	72.2%	0.03156	0.339%	0.556%
0.63285	72.5%	0.03164	0.340%	0.557%
0.63745	72.9%	0.03130	0.336%	0.551%
0.64204	73.3%	0.02838	0.305%	0.500%
0.64663	73.7%	0.03314	0.356%	0.584%
0.65122	74.1%	0.02805	0.301%	0.494%
0.65581	74.5%	0.03097	0.333%	0.545%
0.66041	74.9%	0.03097	0.333%	0.545%
0.66500	75.3%	0.02588	0.278%	0.456%
0.66959	75.7%	0.02613	0.281%	0.460%
0.67418	76.1%	0.02588	0.278%	0.456%
0.67877	76.5%	0.02321	0.249%	0.409%
0.68337	76.9%	0.02655	0.285%	0.467%
0.68796	77.3%	0.02396	0.257%	0.422%
0.69255	77.6%	0.02321	0.249%	0.409%
0.69714	78.0%	0.02237	0.240%	0.394%
0.70173	78.4%	0.02070	0.222%	0.365%
0.70633	78.8%	0.02037	0.219%	0.359%
0.71092	79.2%	0.02020	0.217%	0.356%
0.71551	79.6%	0.01920	0.206%	0.338%
0.72010	80.0%	0.01987	0.213%	0.350%
0.72469	80.4%	0.01820	0.195%	0.320%
0.72929	80.8%	0.01761	0.189%	0.310%
0.73388	81.2%	0.01878	0.202%	0.331%
0.73847	81.6%	0.01870	0.201%	0.329%
0.74306	82.0%	0.01528	0.164%	0.269%
0.74765	82.4%	0.01419	0.152%	0.250%
0.75225	82.7%	0.01503	0.161%	0.265%
0.75684	83.1%	0.01528	0.164%	0.269%
0.76143	83.5%	0.01261	0.135%	0.222%
0.76602	83.9%	0.01453	0.156%	0.256%
0.77061	84.3%	0.01711	0.184%	0.301%
0.77521	84.7%	0.01302	0.140%	0.229%
0.77980	85.1%	0.01402	0.151%	0.247%
0.78439	85.5%	0.01069	0.115%	0.188%
0.78898	85.9%	0.01127	0.121%	0.198%
0.79357	86.3%	0.01085	0.117%	0.191%
0.79817	86.7%	0.01160	0.125%	0.204%
0.80276	87.1%	0.01002	0.108%	0.176%
0.80735	87.5%	0.01002	0.108%	0.176%
0.81194	87.8%	0.01052	0.113%	0.185%
0.81653	88.2%	0.01002	0.108%	0.176%
0.82112	88.6%	0.01177	0.126%	0.207%
0.82572	89.0%	0.01052	0.113%	0.185%
0.83031	89.4%	0.00985	0.106%	0.173%
0.83490	89.8%	0.00860	0.092%	0.151%
0.83949	90.2%	0.00751	0.081%	0.132%
0.84408	90.6%	0.00826	0.089%	0.146%
0.84868	91.0%	0.00801	0.086%	0.141%
0.85327	91.4%	0.00668	0.072%	0.118%
0.85786	91.8%	0.00710	0.076%	0.125%
0.86245	92.2%	0.00593	0.064%	0.104%
0.86704	92.5%	0.00568	0.061%	0.100%
0.87164	92.9%	0.00568	0.061%	0.100%
0.87623	93.3%	0.00509	0.055%	0.090%
0.88082	93.7%	0.00518	0.056%	0.091%
0.88541	94.1%	0.00426	0.046%	0.075%
0.89000	94.5%	0.00476	0.051%	0.084%
0.89460	94.9%	0.00309	0.033%	0.054%
0.89919	95.3%	0.00417	0.045%	0.073%
0.90378	95.7%	0.00392	0.042%	0.069%
0.90837	96.1%	0.00376	0.040%	0.066%
0.91296	96.5%	0.00301	0.032%	0.053%
0.91756	96.9%	0.00334	0.036%	0.059%
0.92215	97.3%	0.00242	0.026%	0.043%
0.92674	97.6%	0.00200	0.022%	0.035%
0.93133	98.0%	0.00234	0.025%	0.041%
0.93592	98.4%	0.00200	0.022%	0.035%
0.94052	98.8%	0.00134	0.014%	0.024%
0.94511	99.2%	0.00142	0.015%	0.025%
0.94970	99.6%	0.00242	0.026%	0.043%
0.95429	100.0%	0.00826	0.089%	0.146%
Mean (total):	0.30332
========== Selection	==========
Begin:	0.19662
End:	0.95429
Number of voxels:	68035
Mean:	0.44724
Standard deviation:	0.17392
Standard error of mean:	0.00067
95% confidence limits
Minimum:	0.44591
Maximum:	0.44857
