# Supplementary material for: Age, but not short-term intensive swimming, affects chondrocyte turnover in zebrafish vertebral cartilage
Source: PeerJ. 2018 Oct 1;6:e5739. doi: 10.7717/peerj.5739 (PMC6171498; doi:10.7717/peerj.5739)
Supplement: Supplemental Information 2 — This dataset includes comma-separated-values (csv) files documenting the results of microCT scanning of the fourth spine of adult zebrafish before and after a 14-day intensive exercise training. [file peerj-06-5739-s002.zip › 4th spinal BMD raw data/Control before 14 day, #06__rec_voi_hist.csv]

12.07.2017 11:12
Histogram from VOI (44 files) of dataset:	2017-03-06_9um_80kv_ntu_zebra fish_#06__rec_voi
BMD	(%)	Area (mm^2)	Total (%)	Selected (%)
-0.21666	0.0%	0.00000	0.000%	-
-0.21207	0.4%	0.00000	0.000%	-
-0.20748	0.8%	0.00000	0.000%	-
-0.20288	1.2%	0.00000	0.000%	-
-0.19829	1.6%	0.00000	0.000%	-
-0.19370	2.0%	0.00000	0.000%	-
-0.18911	2.4%	0.00000	0.000%	-
-0.18452	2.7%	0.00000	0.000%	-
-0.17992	3.1%	0.00000	0.000%	-
-0.17533	3.5%	0.00000	0.000%	-
-0.17074	3.9%	0.00000	0.000%	-
-0.16615	4.3%	0.00000	0.000%	-
-0.16156	4.7%	0.00000	0.000%	-
-0.15696	5.1%	0.00000	0.000%	-
-0.15237	5.5%	0.00000	0.000%	-
-0.14778	5.9%	0.00000	0.000%	-
-0.14319	6.3%	0.00000	0.000%	-
-0.13860	6.7%	0.00008	0.001%	-
-0.13400	7.1%	0.00067	0.006%	-
-0.12941	7.5%	0.00042	0.004%	-
-0.12482	7.8%	0.00092	0.008%	-
-0.12023	8.2%	0.00092	0.008%	-
-0.11564	8.6%	0.00117	0.010%	-
-0.11104	9.0%	0.00125	0.011%	-
-0.10645	9.4%	0.00150	0.013%	-
-0.10186	9.8%	0.00142	0.012%	-
-0.09727	10.2%	0.00134	0.011%	-
-0.09268	10.6%	0.00217	0.018%	-
-0.08808	11.0%	0.00409	0.035%	-
-0.08349	11.4%	0.00392	0.033%	-
-0.07890	11.8%	0.00442	0.037%	-
-0.07431	12.2%	0.00543	0.046%	-
-0.06972	12.5%	0.00668	0.057%	-
-0.06512	12.9%	0.00993	0.084%	-
-0.06053	13.3%	0.01252	0.106%	-
-0.05594	13.7%	0.01269	0.107%	-
-0.05135	14.1%	0.01544	0.131%	-
-0.04676	14.5%	0.01987	0.168%	-
-0.04216	14.9%	0.02296	0.194%	-
-0.03757	15.3%	0.02838	0.240%	-
-0.03298	15.7%	0.03348	0.283%	-
-0.02839	16.1%	0.03773	0.319%	-
-0.02380	16.5%	0.03924	0.332%	-
-0.01920	16.9%	0.04416	0.374%	-
-0.01461	17.3%	0.05201	0.440%	-
-0.01002	17.6%	0.05025	0.425%	-
-0.00543	18.0%	0.05268	0.446%	-
-0.00084	18.4%	0.06027	0.510%	-
0.00376	18.8%	0.05944	0.503%	-
0.00835	19.2%	0.06561	0.555%	-
0.01294	19.6%	0.07338	0.621%	-
0.01753	20.0%	0.07555	0.639%	-
0.02212	20.4%	0.07738	0.655%	-
0.02672	20.8%	0.08515	0.721%	-
0.03131	21.2%	0.08548	0.723%	-
0.03590	21.6%	0.09032	0.764%	-
0.04049	22.0%	0.09450	0.800%	-
0.04508	22.4%	0.09667	0.818%	-
0.04967	22.7%	0.09433	0.798%	-
0.05427	23.1%	0.09742	0.825%	-
0.05886	23.5%	0.09800	0.829%	-
0.06345	23.9%	0.10535	0.892%	-
0.06804	24.3%	0.10310	0.873%	-
0.07263	24.7%	0.10310	0.873%	-
0.07723	25.1%	0.10368	0.877%	-
0.08182	25.5%	0.10986	0.930%	-
0.08641	25.9%	0.10777	0.912%	-
0.09100	26.3%	0.11403	0.965%	-
0.09559	26.7%	0.11988	1.015%	-
0.10019	27.1%	0.11645	0.986%	-
0.10478	27.5%	0.10543	0.892%	-
0.10937	27.8%	0.11136	0.942%	-
0.11396	28.2%	0.11011	0.932%	-
0.11855	28.6%	0.10760	0.911%	-
0.12315	29.0%	0.11103	0.940%	-
0.12774	29.4%	0.10493	0.888%	-
0.13233	29.8%	0.10201	0.863%	-
0.13692	30.2%	0.10527	0.891%	-
0.14151	30.6%	0.09842	0.833%	-
0.14611	31.0%	0.10351	0.876%	-
0.15070	31.4%	0.09992	0.846%	-
0.15529	31.8%	0.09350	0.791%	-
0.15988	32.2%	0.09775	0.827%	-
0.16447	32.5%	0.09325	0.789%	-
0.16907	32.9%	0.09400	0.796%	-
0.17366	33.3%	0.09233	0.781%	-
0.17825	33.7%	0.09625	0.815%	-
0.18284	34.1%	0.09016	0.763%	-
0.18743	34.5%	0.08899	0.753%	-
0.19203	34.9%	0.08481	0.718%	-
0.19662	35.3%	0.08907	0.754%	1.234%
0.20121	35.7%	0.08248	0.698%	1.142%
0.20580	36.1%	0.08006	0.678%	1.109%
0.21039	36.5%	0.08381	0.709%	1.161%
0.21499	36.9%	0.08515	0.721%	1.179%
0.21958	37.3%	0.08532	0.722%	1.182%
0.22417	37.6%	0.08648	0.732%	1.198%
0.22876	38.0%	0.08456	0.716%	1.171%
0.23335	38.4%	0.07922	0.670%	1.097%
0.23795	38.8%	0.07655	0.648%	1.060%
0.24254	39.2%	0.07697	0.651%	1.066%
0.24713	39.6%	0.07688	0.651%	1.065%
0.25172	40.0%	0.07880	0.667%	1.091%
0.25631	40.4%	0.07396	0.626%	1.024%
0.26091	40.8%	0.08131	0.688%	1.126%
0.26550	41.2%	0.07413	0.627%	1.027%
0.27009	41.6%	0.07188	0.608%	0.995%
0.27468	42.0%	0.07647	0.647%	1.059%
0.27927	42.4%	0.07455	0.631%	1.032%
0.28387	42.7%	0.07079	0.599%	0.980%
0.28846	43.1%	0.06920	0.586%	0.958%
0.29305	43.5%	0.07263	0.615%	1.006%
0.29764	43.9%	0.07338	0.621%	1.016%
0.30223	44.3%	0.06954	0.589%	0.963%
0.30682	44.7%	0.07279	0.616%	1.008%
0.31142	45.1%	0.07054	0.597%	0.977%
0.31601	45.5%	0.06737	0.570%	0.933%
0.32060	45.9%	0.06678	0.565%	0.925%
0.32519	46.3%	0.06845	0.579%	0.948%
0.32978	46.7%	0.06645	0.562%	0.920%
0.33438	47.1%	0.07129	0.603%	0.987%
0.33897	47.5%	0.07313	0.619%	1.013%
0.34356	47.8%	0.07446	0.630%	1.031%
0.34815	48.2%	0.07104	0.601%	0.984%
0.35274	48.6%	0.06870	0.581%	0.952%
0.35734	49.0%	0.06770	0.573%	0.938%
0.36193	49.4%	0.07304	0.618%	1.012%
0.36652	49.8%	0.07071	0.598%	0.979%
0.37111	50.2%	0.06720	0.569%	0.931%
0.37570	50.6%	0.06812	0.577%	0.943%
0.38030	51.0%	0.07146	0.605%	0.990%
0.38489	51.4%	0.06778	0.574%	0.939%
0.38948	51.8%	0.06728	0.569%	0.932%
0.39407	52.2%	0.07121	0.603%	0.986%
0.39866	52.5%	0.07029	0.595%	0.973%
0.40326	52.9%	0.06970	0.590%	0.965%
0.40785	53.3%	0.07104	0.601%	0.984%
0.41244	53.7%	0.06712	0.568%	0.930%
0.41703	54.1%	0.07196	0.609%	0.997%
0.42162	54.5%	0.06628	0.561%	0.918%
0.42622	54.9%	0.06612	0.560%	0.916%
0.43081	55.3%	0.06778	0.574%	0.939%
0.43540	55.7%	0.07087	0.600%	0.982%
0.43999	56.1%	0.06937	0.587%	0.961%
0.44458	56.5%	0.06278	0.531%	0.869%
0.44918	56.9%	0.06820	0.577%	0.945%
0.45377	57.3%	0.06578	0.557%	0.911%
0.45836	57.6%	0.06762	0.572%	0.936%
0.46295	58.0%	0.06044	0.512%	0.837%
0.46754	58.4%	0.06595	0.558%	0.913%
0.47214	58.8%	0.06403	0.542%	0.887%
0.47673	59.2%	0.06336	0.536%	0.878%
0.48132	59.6%	0.06453	0.546%	0.894%
0.48591	60.0%	0.06336	0.536%	0.878%
0.49050	60.4%	0.06294	0.533%	0.872%
0.49510	60.8%	0.05894	0.499%	0.816%
0.49969	61.2%	0.05977	0.506%	0.828%
0.50428	61.6%	0.06044	0.512%	0.837%
0.50887	62.0%	0.05910	0.500%	0.819%
0.51346	62.4%	0.05885	0.498%	0.815%
0.51806	62.7%	0.06102	0.516%	0.845%
0.52265	63.1%	0.05685	0.481%	0.787%
0.52724	63.5%	0.05334	0.451%	0.739%
0.53183	63.9%	0.05518	0.467%	0.764%
0.53642	64.3%	0.05535	0.468%	0.767%
0.54102	64.7%	0.05493	0.465%	0.761%
0.54561	65.1%	0.05409	0.458%	0.749%
0.55020	65.5%	0.05092	0.431%	0.705%
0.55479	65.9%	0.05418	0.459%	0.750%
0.55938	66.3%	0.05451	0.461%	0.755%
0.56397	66.7%	0.05134	0.435%	0.711%
0.56857	67.1%	0.05259	0.445%	0.728%
0.57316	67.5%	0.05293	0.448%	0.733%
0.57775	67.8%	0.05142	0.435%	0.712%
0.58234	68.2%	0.05184	0.439%	0.718%
0.58693	68.6%	0.04884	0.413%	0.676%
0.59153	69.0%	0.05126	0.434%	0.710%
0.59612	69.4%	0.04808	0.407%	0.666%
0.60071	69.8%	0.04717	0.399%	0.653%
0.60530	70.2%	0.04408	0.373%	0.610%
0.60989	70.6%	0.04934	0.418%	0.683%
0.61449	71.0%	0.04082	0.345%	0.565%
0.61908	71.4%	0.04040	0.342%	0.560%
0.62367	71.8%	0.04241	0.359%	0.587%
0.62826	72.2%	0.03832	0.324%	0.531%
0.63285	72.5%	0.03949	0.334%	0.547%
0.63745	72.9%	0.03740	0.317%	0.518%
0.64204	73.3%	0.03456	0.292%	0.479%
0.64663	73.7%	0.03606	0.305%	0.499%
0.65122	74.1%	0.03389	0.287%	0.469%
0.65581	74.5%	0.03598	0.305%	0.498%
0.66041	74.9%	0.03473	0.294%	0.481%
0.66500	75.3%	0.03473	0.294%	0.481%
0.66959	75.7%	0.03172	0.268%	0.439%
0.67418	76.1%	0.02989	0.253%	0.414%
0.67877	76.5%	0.03005	0.254%	0.416%
0.68337	76.9%	0.02788	0.236%	0.386%
0.68796	77.3%	0.02872	0.243%	0.398%
0.69255	77.6%	0.02930	0.248%	0.406%
0.69714	78.0%	0.02554	0.216%	0.354%
0.70173	78.4%	0.02613	0.221%	0.362%
0.70633	78.8%	0.02663	0.225%	0.369%
0.71092	79.2%	0.02554	0.216%	0.354%
0.71551	79.6%	0.02346	0.199%	0.325%
0.72010	80.0%	0.01995	0.169%	0.276%
0.72469	80.4%	0.02003	0.170%	0.277%
0.72929	80.8%	0.01853	0.157%	0.257%
0.73388	81.2%	0.01661	0.141%	0.230%
0.73847	81.6%	0.01745	0.148%	0.242%
0.74306	82.0%	0.01728	0.146%	0.239%
0.74765	82.4%	0.01862	0.158%	0.258%
0.75225	82.7%	0.01453	0.123%	0.201%
0.75684	83.1%	0.01386	0.117%	0.192%
0.76143	83.5%	0.01227	0.104%	0.170%
0.76602	83.9%	0.01394	0.118%	0.193%
0.77061	84.3%	0.01227	0.104%	0.170%
0.77521	84.7%	0.01052	0.089%	0.146%
0.77980	85.1%	0.01185	0.100%	0.164%
0.78439	85.5%	0.00985	0.083%	0.136%
0.78898	85.9%	0.00952	0.081%	0.132%
0.79357	86.3%	0.00751	0.064%	0.104%
0.79817	86.7%	0.00877	0.074%	0.121%
0.80276	87.1%	0.00760	0.064%	0.105%
0.80735	87.5%	0.00760	0.064%	0.105%
0.81194	87.8%	0.00768	0.065%	0.106%
0.81653	88.2%	0.00743	0.063%	0.103%
0.82112	88.6%	0.00760	0.064%	0.105%
0.82572	89.0%	0.00543	0.046%	0.075%
0.83031	89.4%	0.00534	0.045%	0.074%
0.83490	89.8%	0.00509	0.043%	0.071%
0.83949	90.2%	0.00493	0.042%	0.068%
0.84408	90.6%	0.00442	0.037%	0.061%
0.84868	91.0%	0.00476	0.040%	0.066%
0.85327	91.4%	0.00392	0.033%	0.054%
0.85786	91.8%	0.00451	0.038%	0.062%
0.86245	92.2%	0.00376	0.032%	0.052%
0.86704	92.5%	0.00367	0.031%	0.051%
0.87164	92.9%	0.00426	0.036%	0.059%
0.87623	93.3%	0.00292	0.025%	0.040%
0.88082	93.7%	0.00292	0.025%	0.040%
0.88541	94.1%	0.00309	0.026%	0.043%
0.89000	94.5%	0.00284	0.024%	0.039%
0.89460	94.9%	0.00242	0.020%	0.034%
0.89919	95.3%	0.00275	0.023%	0.038%
0.90378	95.7%	0.00209	0.018%	0.029%
0.90837	96.1%	0.00234	0.020%	0.032%
0.91296	96.5%	0.00301	0.025%	0.042%
0.91756	96.9%	0.00209	0.018%	0.029%
0.92215	97.3%	0.00175	0.015%	0.024%
0.92674	97.6%	0.00234	0.020%	0.032%
0.93133	98.0%	0.00192	0.016%	0.027%
0.93592	98.4%	0.00234	0.020%	0.032%
0.94052	98.8%	0.00184	0.016%	0.025%
0.94511	99.2%	0.00159	0.013%	0.022%
0.94970	99.6%	0.00192	0.016%	0.027%
0.95429	100.0%	0.02070	0.175%	0.287%
Mean (total):	0.30077
========== Selection	==========
Begin:	0.19662
End:	0.95429
Number of voxels:	86494
Mean:	0.43749
Standard deviation:	0.16354
Standard error of mean:	0.00056
95% confidence limits
Minimum:	0.43638
Maximum:	0.43860
