# Supplementary material for: Age, but not short-term intensive swimming, affects chondrocyte turnover in zebrafish vertebral cartilage
Source: PeerJ. 2018 Oct 1;6:e5739. doi: 10.7717/peerj.5739 (PMC6171498; doi:10.7717/peerj.5739)
Supplement: Supplemental Information 2 — This dataset includes comma-separated-values (csv) files documenting the results of microCT scanning of the fourth spine of adult zebrafish before and after a 14-day intensive exercise training. [file peerj-06-5739-s002.zip › 4th spinal BMD raw data/Control before 14 day, #07__rec_voi_hist.csv]

12.07.2017 11:16
Histogram from VOI (68 files) of dataset:	2017-03-20_9um_80kv_ntu_zebra fish_#07__rec_voi
BMD	(%)	Area (mm^2)	Total (%)	Selected (%)
-0.21666	0.0%	0.00000	0.000%	-
-0.21207	0.4%	0.00000	0.000%	-
-0.20748	0.8%	0.00000	0.000%	-
-0.20288	1.2%	0.00000	0.000%	-
-0.19829	1.6%	0.00000	0.000%	-
-0.19370	2.0%	0.00000	0.000%	-
-0.18911	2.4%	0.00033	0.002%	-
-0.18452	2.7%	0.00017	0.001%	-
-0.17992	3.1%	0.00083	0.005%	-
-0.17533	3.5%	0.00083	0.005%	-
-0.17074	3.9%	0.00083	0.005%	-
-0.16615	4.3%	0.00100	0.006%	-
-0.16156	4.7%	0.00117	0.006%	-
-0.15696	5.1%	0.00142	0.008%	-
-0.15237	5.5%	0.00175	0.010%	-
-0.14778	5.9%	0.00175	0.010%	-
-0.14319	6.3%	0.00150	0.008%	-
-0.13860	6.7%	0.00150	0.008%	-
-0.13400	7.1%	0.00192	0.011%	-
-0.12941	7.5%	0.00217	0.012%	-
-0.12482	7.8%	0.00250	0.014%	-
-0.12023	8.2%	0.00259	0.014%	-
-0.11564	8.6%	0.00309	0.017%	-
-0.11104	9.0%	0.00376	0.021%	-
-0.10645	9.4%	0.00409	0.023%	-
-0.10186	9.8%	0.00568	0.031%	-
-0.09727	10.2%	0.00651	0.036%	-
-0.09268	10.6%	0.00668	0.037%	-
-0.08808	11.0%	0.00810	0.045%	-
-0.08349	11.4%	0.00818	0.045%	-
-0.07890	11.8%	0.00910	0.050%	-
-0.07431	12.2%	0.01052	0.058%	-
-0.06972	12.5%	0.01361	0.075%	-
-0.06512	12.9%	0.01511	0.083%	-
-0.06053	13.3%	0.01645	0.091%	-
-0.05594	13.7%	0.01820	0.100%	-
-0.05135	14.1%	0.02413	0.133%	-
-0.04676	14.5%	0.02880	0.159%	-
-0.04216	14.9%	0.03757	0.207%	-
-0.03757	15.3%	0.04216	0.232%	-
-0.03298	15.7%	0.04817	0.265%	-
-0.02839	16.1%	0.05401	0.297%	-
-0.02380	16.5%	0.06394	0.352%	-
-0.01920	16.9%	0.06904	0.380%	-
-0.01461	17.3%	0.07513	0.414%	-
-0.01002	17.6%	0.08932	0.492%	-
-0.00543	18.0%	0.08899	0.490%	-
-0.00084	18.4%	0.10051	0.554%	-
0.00376	18.8%	0.10635	0.586%	-
0.00835	19.2%	0.11937	0.658%	-
0.01294	19.6%	0.12180	0.671%	-
0.01753	20.0%	0.13482	0.743%	-
0.02212	20.4%	0.13949	0.768%	-
0.02672	20.8%	0.14225	0.783%	-
0.03131	21.2%	0.15494	0.853%	-
0.03590	21.6%	0.16011	0.882%	-
0.04049	22.0%	0.16003	0.881%	-
0.04508	22.4%	0.16587	0.914%	-
0.04967	22.7%	0.16913	0.932%	-
0.05427	23.1%	0.15686	0.864%	-
0.05886	23.5%	0.15752	0.868%	-
0.06345	23.9%	0.15911	0.876%	-
0.06804	24.3%	0.16220	0.893%	-
0.07263	24.7%	0.16470	0.907%	-
0.07723	25.1%	0.15101	0.832%	-
0.08182	25.5%	0.15444	0.851%	-
0.08641	25.9%	0.14651	0.807%	-
0.09100	26.3%	0.14918	0.822%	-
0.09559	26.7%	0.14525	0.800%	-
0.10019	27.1%	0.14484	0.798%	-
0.10478	27.5%	0.14200	0.782%	-
0.10937	27.8%	0.13473	0.742%	-
0.11396	28.2%	0.13640	0.751%	-
0.11855	28.6%	0.13499	0.743%	-
0.12315	29.0%	0.13574	0.748%	-
0.12774	29.4%	0.12822	0.706%	-
0.13233	29.8%	0.12572	0.692%	-
0.13692	30.2%	0.11963	0.659%	-
0.14151	30.6%	0.11946	0.658%	-
0.14611	31.0%	0.11862	0.653%	-
0.15070	31.4%	0.11044	0.608%	-
0.15529	31.8%	0.11754	0.647%	-
0.15988	32.2%	0.10919	0.601%	-
0.16447	32.5%	0.10760	0.593%	-
0.16907	32.9%	0.11111	0.612%	-
0.17366	33.3%	0.11069	0.610%	-
0.17825	33.7%	0.10719	0.590%	-
0.18284	34.1%	0.10694	0.589%	-
0.18743	34.5%	0.10326	0.569%	-
0.19203	34.9%	0.10727	0.591%	-
0.19662	35.3%	0.10017	0.552%	0.861%
0.20121	35.7%	0.10276	0.566%	0.884%
0.20580	36.1%	0.10043	0.553%	0.863%
0.21039	36.5%	0.10644	0.586%	0.915%
0.21499	36.9%	0.10126	0.558%	0.871%
0.21958	37.3%	0.10026	0.552%	0.862%
0.22417	37.6%	0.09934	0.547%	0.854%
0.22876	38.0%	0.09817	0.541%	0.844%
0.23335	38.4%	0.10118	0.557%	0.870%
0.23795	38.8%	0.10351	0.570%	0.890%
0.24254	39.2%	0.10059	0.554%	0.865%
0.24713	39.6%	0.10134	0.558%	0.871%
0.25172	40.0%	0.09750	0.537%	0.838%
0.25631	40.4%	0.09734	0.536%	0.837%
0.26091	40.8%	0.09817	0.541%	0.844%
0.26550	41.2%	0.09759	0.538%	0.839%
0.27009	41.6%	0.09558	0.526%	0.822%
0.27468	42.0%	0.09467	0.521%	0.814%
0.27927	42.4%	0.09667	0.532%	0.831%
0.28387	42.7%	0.09675	0.533%	0.832%
0.28846	43.1%	0.09917	0.546%	0.853%
0.29305	43.5%	0.09851	0.543%	0.847%
0.29764	43.9%	0.09750	0.537%	0.838%
0.30223	44.3%	0.09942	0.548%	0.855%
0.30682	44.7%	0.09625	0.530%	0.828%
0.31142	45.1%	0.09416	0.519%	0.810%
0.31601	45.5%	0.09825	0.541%	0.845%
0.32060	45.9%	0.09692	0.534%	0.833%
0.32519	46.3%	0.09792	0.539%	0.842%
0.32978	46.7%	0.09458	0.521%	0.813%
0.33438	47.1%	0.09684	0.533%	0.833%
0.33897	47.5%	0.09233	0.509%	0.794%
0.34356	47.8%	0.10093	0.556%	0.868%
0.34815	48.2%	0.09425	0.519%	0.810%
0.35274	48.6%	0.08966	0.494%	0.771%
0.35734	49.0%	0.09483	0.522%	0.815%
0.36193	49.4%	0.09792	0.539%	0.842%
0.36652	49.8%	0.09617	0.530%	0.827%
0.37111	50.2%	0.09408	0.518%	0.809%
0.37570	50.6%	0.09300	0.512%	0.800%
0.38030	51.0%	0.09216	0.508%	0.792%
0.38489	51.4%	0.08899	0.490%	0.765%
0.38948	51.8%	0.09750	0.537%	0.838%
0.39407	52.2%	0.09124	0.503%	0.785%
0.39866	52.5%	0.09108	0.502%	0.783%
0.40326	52.9%	0.09325	0.514%	0.802%
0.40785	53.3%	0.09191	0.506%	0.790%
0.41244	53.7%	0.09032	0.497%	0.777%
0.41703	54.1%	0.08698	0.479%	0.748%
0.42162	54.5%	0.08465	0.466%	0.728%
0.42622	54.9%	0.08840	0.487%	0.760%
0.43081	55.3%	0.09099	0.501%	0.782%
0.43540	55.7%	0.08815	0.486%	0.758%
0.43999	56.1%	0.08849	0.487%	0.761%
0.44458	56.5%	0.08515	0.469%	0.732%
0.44918	56.9%	0.08148	0.449%	0.701%
0.45377	57.3%	0.08523	0.469%	0.733%
0.45836	57.6%	0.08724	0.480%	0.750%
0.46295	58.0%	0.09091	0.501%	0.782%
0.46754	58.4%	0.08882	0.489%	0.764%
0.47214	58.8%	0.08991	0.495%	0.773%
0.47673	59.2%	0.08815	0.486%	0.758%
0.48132	59.6%	0.08732	0.481%	0.751%
0.48591	60.0%	0.09183	0.506%	0.790%
0.49050	60.4%	0.08673	0.478%	0.746%
0.49510	60.8%	0.08365	0.461%	0.719%
0.49969	61.2%	0.08390	0.462%	0.721%
0.50428	61.6%	0.08799	0.485%	0.757%
0.50887	62.0%	0.08782	0.484%	0.755%
0.51346	62.4%	0.08356	0.460%	0.719%
0.51806	62.7%	0.08323	0.458%	0.716%
0.52265	63.1%	0.08181	0.451%	0.703%
0.52724	63.5%	0.07864	0.433%	0.676%
0.53183	63.9%	0.08231	0.453%	0.708%
0.53642	64.3%	0.07889	0.435%	0.678%
0.54102	64.7%	0.08014	0.441%	0.689%
0.54561	65.1%	0.07855	0.433%	0.675%
0.55020	65.5%	0.07956	0.438%	0.684%
0.55479	65.9%	0.08390	0.462%	0.721%
0.55938	66.3%	0.07513	0.414%	0.646%
0.56397	66.7%	0.07855	0.433%	0.675%
0.56857	67.1%	0.07814	0.430%	0.672%
0.57316	67.5%	0.07855	0.433%	0.675%
0.57775	67.8%	0.07613	0.419%	0.655%
0.58234	68.2%	0.07797	0.429%	0.670%
0.58693	68.6%	0.07413	0.408%	0.637%
0.59153	69.0%	0.07296	0.402%	0.627%
0.59612	69.4%	0.07371	0.406%	0.634%
0.60071	69.8%	0.07580	0.417%	0.652%
0.60530	70.2%	0.07738	0.426%	0.665%
0.60989	70.6%	0.08081	0.445%	0.695%
0.61449	71.0%	0.07630	0.420%	0.656%
0.61908	71.4%	0.07647	0.421%	0.657%
0.62367	71.8%	0.07179	0.395%	0.617%
0.62826	72.2%	0.07722	0.425%	0.664%
0.63285	72.5%	0.07321	0.403%	0.629%
0.63745	72.9%	0.07346	0.405%	0.632%
0.64204	73.3%	0.07680	0.423%	0.660%
0.64663	73.7%	0.07380	0.406%	0.635%
0.65122	74.1%	0.07471	0.412%	0.642%
0.65581	74.5%	0.07012	0.386%	0.603%
0.66041	74.9%	0.07296	0.402%	0.627%
0.66500	75.3%	0.07672	0.423%	0.660%
0.66959	75.7%	0.07204	0.397%	0.619%
0.67418	76.1%	0.07137	0.393%	0.614%
0.67877	76.5%	0.07054	0.389%	0.607%
0.68337	76.9%	0.07363	0.406%	0.633%
0.68796	77.3%	0.06795	0.374%	0.584%
0.69255	77.6%	0.07563	0.417%	0.650%
0.69714	78.0%	0.06895	0.380%	0.593%
0.70173	78.4%	0.06586	0.363%	0.566%
0.70633	78.8%	0.06545	0.360%	0.563%
0.71092	79.2%	0.06470	0.356%	0.556%
0.71551	79.6%	0.06269	0.345%	0.539%
0.72010	80.0%	0.06253	0.344%	0.538%
0.72469	80.4%	0.06027	0.332%	0.518%
0.72929	80.8%	0.06094	0.336%	0.524%
0.73388	81.2%	0.05660	0.312%	0.487%
0.73847	81.6%	0.05535	0.305%	0.476%
0.74306	82.0%	0.05935	0.327%	0.510%
0.74765	82.4%	0.05201	0.286%	0.447%
0.75225	82.7%	0.05685	0.313%	0.489%
0.75684	83.1%	0.05050	0.278%	0.434%
0.76143	83.5%	0.04842	0.267%	0.416%
0.76602	83.9%	0.04867	0.268%	0.418%
0.77061	84.3%	0.04767	0.263%	0.410%
0.77521	84.7%	0.04950	0.273%	0.426%
0.77980	85.1%	0.05017	0.276%	0.431%
0.78439	85.5%	0.04449	0.245%	0.383%
0.78898	85.9%	0.04391	0.242%	0.378%
0.79357	86.3%	0.04449	0.245%	0.383%
0.79817	86.7%	0.04299	0.237%	0.370%
0.80276	87.1%	0.04291	0.236%	0.369%
0.80735	87.5%	0.04107	0.226%	0.353%
0.81194	87.8%	0.04090	0.225%	0.352%
0.81653	88.2%	0.03882	0.214%	0.334%
0.82112	88.6%	0.03924	0.216%	0.337%
0.82572	89.0%	0.03732	0.206%	0.321%
0.83031	89.4%	0.03698	0.204%	0.318%
0.83490	89.8%	0.03681	0.203%	0.317%
0.83949	90.2%	0.03306	0.182%	0.284%
0.84408	90.6%	0.03381	0.186%	0.291%
0.84868	91.0%	0.02930	0.161%	0.252%
0.85327	91.4%	0.03256	0.179%	0.280%
0.85786	91.8%	0.02596	0.143%	0.223%
0.86245	92.2%	0.02755	0.152%	0.237%
0.86704	92.5%	0.02429	0.134%	0.209%
0.87164	92.9%	0.02346	0.129%	0.202%
0.87623	93.3%	0.02104	0.116%	0.181%
0.88082	93.7%	0.02012	0.111%	0.173%
0.88541	94.1%	0.01728	0.095%	0.149%
0.89000	94.5%	0.01736	0.096%	0.149%
0.89460	94.9%	0.01703	0.094%	0.146%
0.89919	95.3%	0.01352	0.074%	0.116%
0.90378	95.7%	0.01569	0.086%	0.135%
0.90837	96.1%	0.01453	0.080%	0.125%
0.91296	96.5%	0.01052	0.058%	0.090%
0.91756	96.9%	0.01043	0.057%	0.090%
0.92215	97.3%	0.00952	0.052%	0.082%
0.92674	97.6%	0.01119	0.062%	0.096%
0.93133	98.0%	0.00902	0.050%	0.078%
0.93592	98.4%	0.00843	0.046%	0.072%
0.94052	98.8%	0.00584	0.032%	0.050%
0.94511	99.2%	0.00693	0.038%	0.060%
0.94970	99.6%	0.00576	0.032%	0.050%
0.95429	100.0%	0.07221	0.398%	0.621%
Mean (total):	0.34377
========== Selection	==========
Begin:	0.19662
End:	0.95429
Number of voxels:	139317
Mean:	0.49404
Standard deviation:	0.19229
Standard error of mean:	0.00052
95% confidence limits
Minimum:	0.49301
Maximum:	0.49507
