# Supplementary material for: Age, but not short-term intensive swimming, affects chondrocyte turnover in zebrafish vertebral cartilage
Source: PeerJ. 2018 Oct 1;6:e5739. doi: 10.7717/peerj.5739 (PMC6171498; doi:10.7717/peerj.5739)
Supplement: Supplemental Information 2 — This dataset includes comma-separated-values (csv) files documenting the results of microCT scanning of the fourth spine of adult zebrafish before and after a 14-day intensive exercise training. [file peerj-06-5739-s002.zip › 4th spinal BMD raw data/Control before 14 day, #10__rec_voi_hist.csv]

12.07.2017 11:14
Histogram from VOI (45 files) of dataset:	2017-03-06_9um_80kv_ntu_zebra fish_#10__rec_voi
BMD	(%)	Area (mm^2)	Total (%)	Selected (%)
-0.21666	0.0%	0.00000	0.000%	-
-0.21207	0.4%	0.00000	0.000%	-
-0.20748	0.8%	0.00000	0.000%	-
-0.20288	1.2%	0.00000	0.000%	-
-0.19829	1.6%	0.00000	0.000%	-
-0.19370	2.0%	0.00000	0.000%	-
-0.18911	2.4%	0.00000	0.000%	-
-0.18452	2.7%	0.00000	0.000%	-
-0.17992	3.1%	0.00000	0.000%	-
-0.17533	3.5%	0.00008	0.001%	-
-0.17074	3.9%	0.00050	0.004%	-
-0.16615	4.3%	0.00042	0.004%	-
-0.16156	4.7%	0.00033	0.003%	-
-0.15696	5.1%	0.00125	0.011%	-
-0.15237	5.5%	0.00159	0.014%	-
-0.14778	5.9%	0.00125	0.011%	-
-0.14319	6.3%	0.00217	0.019%	-
-0.13860	6.7%	0.00150	0.013%	-
-0.13400	7.1%	0.00217	0.019%	-
-0.12941	7.5%	0.00317	0.027%	-
-0.12482	7.8%	0.00384	0.033%	-
-0.12023	8.2%	0.00501	0.043%	-
-0.11564	8.6%	0.00659	0.057%	-
-0.11104	9.0%	0.00559	0.048%	-
-0.10645	9.4%	0.00751	0.064%	-
-0.10186	9.8%	0.01035	0.089%	-
-0.09727	10.2%	0.01160	0.100%	-
-0.09268	10.6%	0.01269	0.109%	-
-0.08808	11.0%	0.01603	0.138%	-
-0.08349	11.4%	0.01611	0.138%	-
-0.07890	11.8%	0.02045	0.175%	-
-0.07431	12.2%	0.01978	0.170%	-
-0.06972	12.5%	0.02554	0.219%	-
-0.06512	12.9%	0.02621	0.225%	-
-0.06053	13.3%	0.03039	0.261%	-
-0.05594	13.7%	0.03164	0.271%	-
-0.05135	14.1%	0.03531	0.303%	-
-0.04676	14.5%	0.04074	0.350%	-
-0.04216	14.9%	0.04057	0.348%	-
-0.03757	15.3%	0.05192	0.445%	-
-0.03298	15.7%	0.05101	0.438%	-
-0.02839	16.1%	0.05485	0.471%	-
-0.02380	16.5%	0.06027	0.517%	-
-0.01920	16.9%	0.06244	0.536%	-
-0.01461	17.3%	0.06920	0.594%	-
-0.01002	17.6%	0.07104	0.610%	-
-0.00543	18.0%	0.07914	0.679%	-
-0.00084	18.4%	0.08081	0.693%	-
0.00376	18.8%	0.08857	0.760%	-
0.00835	19.2%	0.08406	0.721%	-
0.01294	19.6%	0.08932	0.766%	-
0.01753	20.0%	0.09425	0.809%	-
0.02212	20.4%	0.09041	0.776%	-
0.02672	20.8%	0.09834	0.844%	-
0.03131	21.2%	0.09951	0.854%	-
0.03590	21.6%	0.09717	0.834%	-
0.04049	22.0%	0.10393	0.892%	-
0.04508	22.4%	0.10435	0.895%	-
0.04967	22.7%	0.10310	0.885%	-
0.05427	23.1%	0.10702	0.918%	-
0.05886	23.5%	0.10669	0.915%	-
0.06345	23.9%	0.10552	0.905%	-
0.06804	24.3%	0.10785	0.925%	-
0.07263	24.7%	0.11253	0.965%	-
0.07723	25.1%	0.10477	0.899%	-
0.08182	25.5%	0.10335	0.887%	-
0.08641	25.9%	0.10159	0.872%	-
0.09100	26.3%	0.10093	0.866%	-
0.09559	26.7%	0.10126	0.869%	-
0.10019	27.1%	0.09241	0.793%	-
0.10478	27.5%	0.09241	0.793%	-
0.10937	27.8%	0.09141	0.784%	-
0.11396	28.2%	0.08698	0.746%	-
0.11855	28.6%	0.08314	0.713%	-
0.12315	29.0%	0.08607	0.738%	-
0.12774	29.4%	0.08256	0.708%	-
0.13233	29.8%	0.07697	0.660%	-
0.13692	30.2%	0.08106	0.695%	-
0.14151	30.6%	0.07889	0.677%	-
0.14611	31.0%	0.08081	0.693%	-
0.15070	31.4%	0.07563	0.649%	-
0.15529	31.8%	0.07204	0.618%	-
0.15988	32.2%	0.07563	0.649%	-
0.16447	32.5%	0.07672	0.658%	-
0.16907	32.9%	0.07413	0.636%	-
0.17366	33.3%	0.07096	0.609%	-
0.17825	33.7%	0.07421	0.637%	-
0.18284	34.1%	0.07730	0.663%	-
0.18743	34.5%	0.07313	0.627%	-
0.19203	34.9%	0.07196	0.617%	-
0.19662	35.3%	0.07388	0.634%	1.068%
0.20121	35.7%	0.07246	0.622%	1.048%
0.20580	36.1%	0.07129	0.612%	1.031%
0.21039	36.5%	0.07580	0.650%	1.096%
0.21499	36.9%	0.07196	0.617%	1.041%
0.21958	37.3%	0.07196	0.617%	1.041%
0.22417	37.6%	0.07104	0.610%	1.027%
0.22876	38.0%	0.07162	0.615%	1.036%
0.23335	38.4%	0.06753	0.579%	0.977%
0.23795	38.8%	0.07079	0.607%	1.024%
0.24254	39.2%	0.07037	0.604%	1.018%
0.24713	39.6%	0.06603	0.567%	0.955%
0.25172	40.0%	0.06895	0.592%	0.997%
0.25631	40.4%	0.06745	0.579%	0.975%
0.26091	40.8%	0.07004	0.601%	1.013%
0.26550	41.2%	0.07263	0.623%	1.050%
0.27009	41.6%	0.06829	0.586%	0.987%
0.27468	42.0%	0.06495	0.557%	0.939%
0.27927	42.4%	0.06520	0.559%	0.943%
0.28387	42.7%	0.06662	0.572%	0.963%
0.28846	43.1%	0.06294	0.540%	0.910%
0.29305	43.5%	0.06787	0.582%	0.981%
0.29764	43.9%	0.06770	0.581%	0.979%
0.30223	44.3%	0.06470	0.555%	0.936%
0.30682	44.7%	0.06536	0.561%	0.945%
0.31142	45.1%	0.06620	0.568%	0.957%
0.31601	45.5%	0.06253	0.536%	0.904%
0.32060	45.9%	0.06578	0.564%	0.951%
0.32519	46.3%	0.06628	0.569%	0.958%
0.32978	46.7%	0.07179	0.616%	1.038%
0.33438	47.1%	0.06670	0.572%	0.965%
0.33897	47.5%	0.06945	0.596%	1.004%
0.34356	47.8%	0.06528	0.560%	0.944%
0.34815	48.2%	0.06152	0.528%	0.890%
0.35274	48.6%	0.06637	0.569%	0.960%
0.35734	49.0%	0.06720	0.577%	0.972%
0.36193	49.4%	0.06136	0.526%	0.887%
0.36652	49.8%	0.06219	0.534%	0.899%
0.37111	50.2%	0.06278	0.539%	0.908%
0.37570	50.6%	0.06361	0.546%	0.920%
0.38030	51.0%	0.06261	0.537%	0.905%
0.38489	51.4%	0.06052	0.519%	0.875%
0.38948	51.8%	0.06495	0.557%	0.939%
0.39407	52.2%	0.06319	0.542%	0.914%
0.39866	52.5%	0.06344	0.544%	0.917%
0.40326	52.9%	0.06470	0.555%	0.936%
0.40785	53.3%	0.06561	0.563%	0.949%
0.41244	53.7%	0.06511	0.559%	0.942%
0.41703	54.1%	0.06336	0.544%	0.916%
0.42162	54.5%	0.06545	0.562%	0.946%
0.42622	54.9%	0.06586	0.565%	0.952%
0.43081	55.3%	0.06536	0.561%	0.945%
0.43540	55.7%	0.06470	0.555%	0.936%
0.43999	56.1%	0.06737	0.578%	0.974%
0.44458	56.5%	0.06603	0.567%	0.955%
0.44918	56.9%	0.06545	0.562%	0.946%
0.45377	57.3%	0.06461	0.554%	0.934%
0.45836	57.6%	0.06687	0.574%	0.967%
0.46295	58.0%	0.06570	0.564%	0.950%
0.46754	58.4%	0.06603	0.567%	0.955%
0.47214	58.8%	0.06870	0.589%	0.994%
0.47673	59.2%	0.06712	0.576%	0.971%
0.48132	59.6%	0.06528	0.560%	0.944%
0.48591	60.0%	0.06695	0.574%	0.968%
0.49050	60.4%	0.06461	0.554%	0.934%
0.49510	60.8%	0.06662	0.572%	0.963%
0.49969	61.2%	0.06169	0.529%	0.892%
0.50428	61.6%	0.06394	0.549%	0.925%
0.50887	62.0%	0.06361	0.546%	0.920%
0.51346	62.4%	0.06695	0.574%	0.968%
0.51806	62.7%	0.06127	0.526%	0.886%
0.52265	63.1%	0.06161	0.529%	0.891%
0.52724	63.5%	0.06261	0.537%	0.905%
0.53183	63.9%	0.06386	0.548%	0.923%
0.53642	64.3%	0.05860	0.503%	0.847%
0.54102	64.7%	0.05526	0.474%	0.799%
0.54561	65.1%	0.06044	0.519%	0.874%
0.55020	65.5%	0.05434	0.466%	0.786%
0.55479	65.9%	0.05793	0.497%	0.838%
0.55938	66.3%	0.05618	0.482%	0.812%
0.56397	66.7%	0.05568	0.478%	0.805%
0.56857	67.1%	0.05460	0.468%	0.789%
0.57316	67.5%	0.05618	0.482%	0.812%
0.57775	67.8%	0.05251	0.451%	0.759%
0.58234	68.2%	0.04800	0.412%	0.694%
0.58693	68.6%	0.05109	0.438%	0.739%
0.59153	69.0%	0.05159	0.443%	0.746%
0.59612	69.4%	0.04758	0.408%	0.688%
0.60071	69.8%	0.04591	0.394%	0.664%
0.60530	70.2%	0.04049	0.347%	0.585%
0.60989	70.6%	0.04316	0.370%	0.624%
0.61449	71.0%	0.04090	0.351%	0.592%
0.61908	71.4%	0.03965	0.340%	0.573%
0.62367	71.8%	0.03690	0.317%	0.534%
0.62826	72.2%	0.03823	0.328%	0.553%
0.63285	72.5%	0.03598	0.309%	0.520%
0.63745	72.9%	0.03448	0.296%	0.499%
0.64204	73.3%	0.03373	0.289%	0.488%
0.64663	73.7%	0.03005	0.258%	0.435%
0.65122	74.1%	0.02913	0.250%	0.421%
0.65581	74.5%	0.02922	0.251%	0.423%
0.66041	74.9%	0.02905	0.249%	0.420%
0.66500	75.3%	0.02688	0.231%	0.389%
0.66959	75.7%	0.02646	0.227%	0.383%
0.67418	76.1%	0.02588	0.222%	0.374%
0.67877	76.5%	0.02688	0.231%	0.389%
0.68337	76.9%	0.02404	0.206%	0.348%
0.68796	77.3%	0.02162	0.186%	0.313%
0.69255	77.6%	0.02387	0.205%	0.345%
0.69714	78.0%	0.02062	0.177%	0.298%
0.70173	78.4%	0.02079	0.178%	0.301%
0.70633	78.8%	0.02120	0.182%	0.307%
0.71092	79.2%	0.01928	0.165%	0.279%
0.71551	79.6%	0.01945	0.167%	0.281%
0.72010	80.0%	0.02221	0.191%	0.321%
0.72469	80.4%	0.01862	0.160%	0.269%
0.72929	80.8%	0.01920	0.165%	0.278%
0.73388	81.2%	0.02045	0.175%	0.296%
0.73847	81.6%	0.01828	0.157%	0.264%
0.74306	82.0%	0.01603	0.138%	0.232%
0.74765	82.4%	0.01653	0.142%	0.239%
0.75225	82.7%	0.01528	0.131%	0.221%
0.75684	83.1%	0.01578	0.135%	0.228%
0.76143	83.5%	0.01594	0.137%	0.231%
0.76602	83.9%	0.01336	0.115%	0.193%
0.77061	84.3%	0.01402	0.120%	0.203%
0.77521	84.7%	0.01202	0.103%	0.174%
0.77980	85.1%	0.01302	0.112%	0.188%
0.78439	85.5%	0.01185	0.102%	0.171%
0.78898	85.9%	0.01144	0.098%	0.165%
0.79357	86.3%	0.00927	0.080%	0.134%
0.79817	86.7%	0.01110	0.095%	0.161%
0.80276	87.1%	0.00977	0.084%	0.141%
0.80735	87.5%	0.01052	0.090%	0.152%
0.81194	87.8%	0.00918	0.079%	0.133%
0.81653	88.2%	0.00935	0.080%	0.135%
0.82112	88.6%	0.00860	0.074%	0.124%
0.82572	89.0%	0.00793	0.068%	0.115%
0.83031	89.4%	0.00893	0.077%	0.129%
0.83490	89.8%	0.00634	0.054%	0.092%
0.83949	90.2%	0.00676	0.058%	0.098%
0.84408	90.6%	0.00651	0.056%	0.094%
0.84868	91.0%	0.00668	0.057%	0.097%
0.85327	91.4%	0.00543	0.047%	0.078%
0.85786	91.8%	0.00493	0.042%	0.071%
0.86245	92.2%	0.00409	0.035%	0.059%
0.86704	92.5%	0.00426	0.037%	0.062%
0.87164	92.9%	0.00484	0.042%	0.070%
0.87623	93.3%	0.00326	0.028%	0.047%
0.88082	93.7%	0.00359	0.031%	0.052%
0.88541	94.1%	0.00326	0.028%	0.047%
0.89000	94.5%	0.00292	0.025%	0.042%
0.89460	94.9%	0.00234	0.020%	0.034%
0.89919	95.3%	0.00367	0.032%	0.053%
0.90378	95.7%	0.00150	0.013%	0.022%
0.90837	96.1%	0.00301	0.026%	0.043%
0.91296	96.5%	0.00317	0.027%	0.046%
0.91756	96.9%	0.00234	0.020%	0.034%
0.92215	97.3%	0.00209	0.018%	0.030%
0.92674	97.6%	0.00217	0.019%	0.031%
0.93133	98.0%	0.00267	0.023%	0.039%
0.93592	98.4%	0.00200	0.017%	0.029%
0.94052	98.8%	0.00159	0.014%	0.023%
0.94511	99.2%	0.00209	0.018%	0.030%
0.94970	99.6%	0.00209	0.018%	0.030%
0.95429	100.0%	0.03089	0.265%	0.447%
Mean (total):	0.29120
========== Selection	==========
Begin:	0.19662
End:	0.95429
Number of voxels:	82838
Mean:	0.44574
Standard deviation:	0.16496
Standard error of mean:	0.00057
95% confidence limits
Minimum:	0.44460
Maximum:	0.44689
