# Supplementary material for: Age, but not short-term intensive swimming, affects chondrocyte turnover in zebrafish vertebral cartilage
Source: PeerJ. 2018 Oct 1;6:e5739. doi: 10.7717/peerj.5739 (PMC6171498; doi:10.7717/peerj.5739)
Supplement: Supplemental Information 2 — This dataset includes comma-separated-values (csv) files documenting the results of microCT scanning of the fourth spine of adult zebrafish before and after a 14-day intensive exercise training. [file peerj-06-5739-s002.zip › 4th spinal BMD raw data/Exercise after 14 day, #04__rec_voi_hist.csv]

12.07.2017 10:42
Histogram from VOI (48 files) of dataset:	2016-12-06_9um_80kv_ntu_zebra fish_#04__rec_voi
BMD	(%)	Area (mm^2)	Total (%)	Selected (%)
-0.21666	0.0%	0.00000	0.000%	-
-0.21207	0.4%	0.00000	0.000%	-
-0.20748	0.8%	0.00000	0.000%	-
-0.20288	1.2%	0.00000	0.000%	-
-0.19829	1.6%	0.00000	0.000%	-
-0.19370	2.0%	0.00000	0.000%	-
-0.18911	2.4%	0.00000	0.000%	-
-0.18452	2.7%	0.00000	0.000%	-
-0.17992	3.1%	0.00000	0.000%	-
-0.17533	3.5%	0.00000	0.000%	-
-0.17074	3.9%	0.00000	0.000%	-
-0.16615	4.3%	0.00000	0.000%	-
-0.16156	4.7%	0.00000	0.000%	-
-0.15696	5.1%	0.00017	0.001%	-
-0.15237	5.5%	0.00017	0.001%	-
-0.14778	5.9%	0.00050	0.003%	-
-0.14319	6.3%	0.00042	0.002%	-
-0.13860	6.7%	0.00075	0.004%	-
-0.13400	7.1%	0.00125	0.007%	-
-0.12941	7.5%	0.00125	0.007%	-
-0.12482	7.8%	0.00159	0.009%	-
-0.12023	8.2%	0.00217	0.013%	-
-0.11564	8.6%	0.00259	0.015%	-
-0.11104	9.0%	0.00384	0.023%	-
-0.10645	9.4%	0.00518	0.031%	-
-0.10186	9.8%	0.00609	0.036%	-
-0.09727	10.2%	0.00401	0.024%	-
-0.09268	10.6%	0.00634	0.038%	-
-0.08808	11.0%	0.00543	0.032%	-
-0.08349	11.4%	0.00735	0.044%	-
-0.07890	11.8%	0.00868	0.052%	-
-0.07431	12.2%	0.01010	0.060%	-
-0.06972	12.5%	0.01135	0.067%	-
-0.06512	12.9%	0.01177	0.070%	-
-0.06053	13.3%	0.01386	0.082%	-
-0.05594	13.7%	0.01461	0.087%	-
-0.05135	14.1%	0.01603	0.095%	-
-0.04676	14.5%	0.02137	0.127%	-
-0.04216	14.9%	0.02463	0.146%	-
-0.03757	15.3%	0.02763	0.164%	-
-0.03298	15.7%	0.03080	0.183%	-
-0.02839	16.1%	0.04166	0.248%	-
-0.02380	16.5%	0.04241	0.252%	-
-0.01920	16.9%	0.04491	0.267%	-
-0.01461	17.3%	0.05217	0.310%	-
-0.01002	17.6%	0.05818	0.346%	-
-0.00543	18.0%	0.06420	0.382%	-
-0.00084	18.4%	0.07046	0.419%	-
0.00376	18.8%	0.07722	0.459%	-
0.00835	19.2%	0.08047	0.478%	-
0.01294	19.6%	0.09041	0.537%	-
0.01753	20.0%	0.09675	0.575%	-
0.02212	20.4%	0.10719	0.637%	-
0.02672	20.8%	0.11378	0.676%	-
0.03131	21.2%	0.11737	0.698%	-
0.03590	21.6%	0.12171	0.723%	-
0.04049	22.0%	0.12580	0.748%	-
0.04508	22.4%	0.13365	0.794%	-
0.04967	22.7%	0.13574	0.807%	-
0.05427	23.1%	0.14726	0.875%	-
0.05886	23.5%	0.14851	0.883%	-
0.06345	23.9%	0.15519	0.922%	-
0.06804	24.3%	0.15719	0.934%	-
0.07263	24.7%	0.16738	0.995%	-
0.07723	25.1%	0.16721	0.994%	-
0.08182	25.5%	0.17138	1.019%	-
0.08641	25.9%	0.18090	1.075%	-
0.09100	26.3%	0.18031	1.072%	-
0.09559	26.7%	0.18315	1.089%	-
0.10019	27.1%	0.17698	1.052%	-
0.10478	27.5%	0.16963	1.008%	-
0.10937	27.8%	0.17280	1.027%	-
0.11396	28.2%	0.16963	1.008%	-
0.11855	28.6%	0.15836	0.941%	-
0.12315	29.0%	0.16520	0.982%	-
0.12774	29.4%	0.14934	0.888%	-
0.13233	29.8%	0.15126	0.899%	-
0.13692	30.2%	0.15602	0.927%	-
0.14151	30.6%	0.15093	0.897%	-
0.14611	31.0%	0.15201	0.904%	-
0.15070	31.4%	0.14367	0.854%	-
0.15529	31.8%	0.13974	0.831%	-
0.15988	32.2%	0.13240	0.787%	-
0.16447	32.5%	0.13532	0.804%	-
0.16907	32.9%	0.12413	0.738%	-
0.17366	33.3%	0.12063	0.717%	-
0.17825	33.7%	0.12380	0.736%	-
0.18284	34.1%	0.11445	0.680%	-
0.18743	34.5%	0.11245	0.668%	-
0.19203	34.9%	0.11169	0.664%	-
0.19662	35.3%	0.10251	0.609%	0.993%
0.20121	35.7%	0.10593	0.630%	1.026%
0.20580	36.1%	0.10126	0.602%	0.981%
0.21039	36.5%	0.10093	0.600%	0.978%
0.21499	36.9%	0.09483	0.564%	0.919%
0.21958	37.3%	0.09742	0.579%	0.944%
0.22417	37.6%	0.09525	0.566%	0.923%
0.22876	38.0%	0.09266	0.551%	0.898%
0.23335	38.4%	0.09575	0.569%	0.928%
0.23795	38.8%	0.09659	0.574%	0.936%
0.24254	39.2%	0.08840	0.525%	0.857%
0.24713	39.6%	0.09149	0.544%	0.886%
0.25172	40.0%	0.08690	0.517%	0.842%
0.25631	40.4%	0.09074	0.539%	0.879%
0.26091	40.8%	0.09049	0.538%	0.877%
0.26550	41.2%	0.08623	0.513%	0.836%
0.27009	41.6%	0.08782	0.522%	0.851%
0.27468	42.0%	0.08515	0.506%	0.825%
0.27927	42.4%	0.08607	0.512%	0.834%
0.28387	42.7%	0.08131	0.483%	0.788%
0.28846	43.1%	0.08465	0.503%	0.820%
0.29305	43.5%	0.08006	0.476%	0.776%
0.29764	43.9%	0.07655	0.455%	0.742%
0.30223	44.3%	0.07747	0.460%	0.751%
0.30682	44.7%	0.08206	0.488%	0.795%
0.31142	45.1%	0.08139	0.484%	0.789%
0.31601	45.5%	0.07872	0.468%	0.763%
0.32060	45.9%	0.07430	0.442%	0.720%
0.32519	46.3%	0.07713	0.458%	0.747%
0.32978	46.7%	0.07997	0.475%	0.775%
0.33438	47.1%	0.08106	0.482%	0.785%
0.33897	47.5%	0.07789	0.463%	0.755%
0.34356	47.8%	0.07997	0.475%	0.775%
0.34815	48.2%	0.07204	0.428%	0.698%
0.35274	48.6%	0.07505	0.446%	0.727%
0.35734	49.0%	0.07213	0.429%	0.699%
0.36193	49.4%	0.07171	0.426%	0.695%
0.36652	49.8%	0.07137	0.424%	0.692%
0.37111	50.2%	0.06820	0.405%	0.661%
0.37570	50.6%	0.07271	0.432%	0.704%
0.38030	51.0%	0.06887	0.409%	0.667%
0.38489	51.4%	0.07104	0.422%	0.688%
0.38948	51.8%	0.06895	0.410%	0.668%
0.39407	52.2%	0.06570	0.391%	0.637%
0.39866	52.5%	0.06545	0.389%	0.634%
0.40326	52.9%	0.07221	0.429%	0.700%
0.40785	53.3%	0.06728	0.400%	0.652%
0.41244	53.7%	0.06678	0.397%	0.647%
0.41703	54.1%	0.06328	0.376%	0.613%
0.42162	54.5%	0.06970	0.414%	0.675%
0.42622	54.9%	0.06461	0.384%	0.626%
0.43081	55.3%	0.06787	0.403%	0.658%
0.43540	55.7%	0.06678	0.397%	0.647%
0.43999	56.1%	0.06436	0.383%	0.624%
0.44458	56.5%	0.06311	0.375%	0.611%
0.44918	56.9%	0.06970	0.414%	0.675%
0.45377	57.3%	0.06753	0.401%	0.654%
0.45836	57.6%	0.06687	0.397%	0.648%
0.46295	58.0%	0.07037	0.418%	0.682%
0.46754	58.4%	0.07062	0.420%	0.684%
0.47214	58.8%	0.06470	0.385%	0.627%
0.47673	59.2%	0.06586	0.391%	0.638%
0.48132	59.6%	0.06570	0.391%	0.637%
0.48591	60.0%	0.06561	0.390%	0.636%
0.49050	60.4%	0.06369	0.379%	0.617%
0.49510	60.8%	0.06470	0.385%	0.627%
0.49969	61.2%	0.06728	0.400%	0.652%
0.50428	61.6%	0.06670	0.396%	0.646%
0.50887	62.0%	0.07104	0.422%	0.688%
0.51346	62.4%	0.06837	0.406%	0.662%
0.51806	62.7%	0.06361	0.378%	0.616%
0.52265	63.1%	0.06854	0.407%	0.664%
0.52724	63.5%	0.06453	0.384%	0.625%
0.53183	63.9%	0.06778	0.403%	0.657%
0.53642	64.3%	0.06770	0.402%	0.656%
0.54102	64.7%	0.06912	0.411%	0.670%
0.54561	65.1%	0.06829	0.406%	0.662%
0.55020	65.5%	0.06845	0.407%	0.663%
0.55479	65.9%	0.06653	0.395%	0.645%
0.55938	66.3%	0.06703	0.398%	0.649%
0.56397	66.7%	0.06879	0.409%	0.666%
0.56857	67.1%	0.06595	0.392%	0.639%
0.57316	67.5%	0.07162	0.426%	0.694%
0.57775	67.8%	0.07096	0.422%	0.688%
0.58234	68.2%	0.06929	0.412%	0.671%
0.58693	68.6%	0.06578	0.391%	0.637%
0.59153	69.0%	0.06920	0.411%	0.671%
0.59612	69.4%	0.06378	0.379%	0.618%
0.60071	69.8%	0.06912	0.411%	0.670%
0.60530	70.2%	0.06945	0.413%	0.673%
0.60989	70.6%	0.07037	0.418%	0.682%
0.61449	71.0%	0.06762	0.402%	0.655%
0.61908	71.4%	0.06637	0.394%	0.643%
0.62367	71.8%	0.06637	0.394%	0.643%
0.62826	72.2%	0.07112	0.423%	0.689%
0.63285	72.5%	0.07263	0.432%	0.704%
0.63745	72.9%	0.06970	0.414%	0.675%
0.64204	73.3%	0.06745	0.401%	0.654%
0.64663	73.7%	0.06670	0.396%	0.646%
0.65122	74.1%	0.06461	0.384%	0.626%
0.65581	74.5%	0.06837	0.406%	0.662%
0.66041	74.9%	0.05985	0.356%	0.580%
0.66500	75.3%	0.06612	0.393%	0.641%
0.66959	75.7%	0.06394	0.380%	0.620%
0.67418	76.1%	0.06461	0.384%	0.626%
0.67877	76.5%	0.06244	0.371%	0.605%
0.68337	76.9%	0.06662	0.396%	0.645%
0.68796	77.3%	0.06394	0.380%	0.620%
0.69255	77.6%	0.06236	0.371%	0.604%
0.69714	78.0%	0.06219	0.370%	0.603%
0.70173	78.4%	0.05944	0.353%	0.576%
0.70633	78.8%	0.05660	0.336%	0.548%
0.71092	79.2%	0.05560	0.330%	0.539%
0.71551	79.6%	0.05368	0.319%	0.520%
0.72010	80.0%	0.05359	0.319%	0.519%
0.72469	80.4%	0.05326	0.317%	0.516%
0.72929	80.8%	0.05076	0.302%	0.492%
0.73388	81.2%	0.05693	0.338%	0.552%
0.73847	81.6%	0.05702	0.339%	0.552%
0.74306	82.0%	0.05518	0.328%	0.535%
0.74765	82.4%	0.04708	0.280%	0.456%
0.75225	82.7%	0.04792	0.285%	0.464%
0.75684	83.1%	0.05067	0.301%	0.491%
0.76143	83.5%	0.04875	0.290%	0.472%
0.76602	83.9%	0.04600	0.273%	0.446%
0.77061	84.3%	0.04550	0.270%	0.441%
0.77521	84.7%	0.04399	0.261%	0.426%
0.77980	85.1%	0.03924	0.233%	0.380%
0.78439	85.5%	0.04541	0.270%	0.440%
0.78898	85.9%	0.04116	0.245%	0.399%
0.79357	86.3%	0.04491	0.267%	0.435%
0.79817	86.7%	0.03807	0.226%	0.369%
0.80276	87.1%	0.04090	0.243%	0.396%
0.80735	87.5%	0.04199	0.250%	0.407%
0.81194	87.8%	0.03782	0.225%	0.366%
0.81653	88.2%	0.03807	0.226%	0.369%
0.82112	88.6%	0.03598	0.214%	0.349%
0.82572	89.0%	0.03514	0.209%	0.341%
0.83031	89.4%	0.03373	0.200%	0.327%
0.83490	89.8%	0.03389	0.201%	0.328%
0.83949	90.2%	0.03214	0.191%	0.311%
0.84408	90.6%	0.03247	0.193%	0.315%
0.84868	91.0%	0.03089	0.184%	0.299%
0.85327	91.4%	0.03105	0.185%	0.301%
0.85786	91.8%	0.02963	0.176%	0.287%
0.86245	92.2%	0.02621	0.156%	0.254%
0.86704	92.5%	0.02655	0.158%	0.257%
0.87164	92.9%	0.02947	0.175%	0.286%
0.87623	93.3%	0.02788	0.166%	0.270%
0.88082	93.7%	0.02379	0.141%	0.231%
0.88541	94.1%	0.02362	0.140%	0.229%
0.89000	94.5%	0.02329	0.138%	0.226%
0.89460	94.9%	0.02521	0.150%	0.244%
0.89919	95.3%	0.02195	0.130%	0.213%
0.90378	95.7%	0.02262	0.134%	0.219%
0.90837	96.1%	0.01795	0.107%	0.174%
0.91296	96.5%	0.01887	0.112%	0.183%
0.91756	96.9%	0.01912	0.114%	0.185%
0.92215	97.3%	0.01678	0.100%	0.163%
0.92674	97.6%	0.01803	0.107%	0.175%
0.93133	98.0%	0.01786	0.106%	0.173%
0.93592	98.4%	0.01553	0.092%	0.150%
0.94052	98.8%	0.01653	0.098%	0.160%
0.94511	99.2%	0.01686	0.100%	0.163%
0.94970	99.6%	0.01544	0.092%	0.150%
0.95429	100.0%	0.26713	1.588%	2.588%
Mean (total):	0.34926
========== Selection	==========
Begin:	0.19662
End:	0.95429
Number of voxels:	123636
Mean:	0.51383
Standard deviation:	0.21068
Standard error of mean:	0.00060
95% confidence limits
Minimum:	0.51263
Maximum:	0.51503
