# Supplementary material for: Age, but not short-term intensive swimming, affects chondrocyte turnover in zebrafish vertebral cartilage
Source: PeerJ. 2018 Oct 1;6:e5739. doi: 10.7717/peerj.5739 (PMC6171498; doi:10.7717/peerj.5739)
Supplement: Supplemental Information 2 — This dataset includes comma-separated-values (csv) files documenting the results of microCT scanning of the fourth spine of adult zebrafish before and after a 14-day intensive exercise training. [file peerj-06-5739-s002.zip › 4th spinal BMD raw data/Exercise after 14 day, #05__rec_voi_hist.csv]

12.07.2017 10:45
Histogram from VOI (44 files) of dataset:	2016-12-06_9um_80kv_ntu_zebra fish_#05__rec_voi
BMD	(%)	Area (mm^2)	Total (%)	Selected (%)
-0.21666	0.0%	0.00000	0.000%	-
-0.21207	0.4%	0.00000	0.000%	-
-0.20748	0.8%	0.00000	0.000%	-
-0.20288	1.2%	0.00000	0.000%	-
-0.19829	1.6%	0.00000	0.000%	-
-0.19370	2.0%	0.00000	0.000%	-
-0.18911	2.4%	0.00000	0.000%	-
-0.18452	2.7%	0.00000	0.000%	-
-0.17992	3.1%	0.00000	0.000%	-
-0.17533	3.5%	0.00000	0.000%	-
-0.17074	3.9%	0.00008	0.001%	-
-0.16615	4.3%	0.00025	0.002%	-
-0.16156	4.7%	0.00025	0.002%	-
-0.15696	5.1%	0.00008	0.001%	-
-0.15237	5.5%	0.00042	0.004%	-
-0.14778	5.9%	0.00058	0.005%	-
-0.14319	6.3%	0.00033	0.003%	-
-0.13860	6.7%	0.00117	0.011%	-
-0.13400	7.1%	0.00075	0.007%	-
-0.12941	7.5%	0.00025	0.002%	-
-0.12482	7.8%	0.00200	0.019%	-
-0.12023	8.2%	0.00159	0.015%	-
-0.11564	8.6%	0.00200	0.019%	-
-0.11104	9.0%	0.00192	0.018%	-
-0.10645	9.4%	0.00259	0.024%	-
-0.10186	9.8%	0.00275	0.026%	-
-0.09727	10.2%	0.00334	0.031%	-
-0.09268	10.6%	0.00342	0.032%	-
-0.08808	11.0%	0.00376	0.035%	-
-0.08349	11.4%	0.00417	0.039%	-
-0.07890	11.8%	0.00593	0.055%	-
-0.07431	12.2%	0.00626	0.058%	-
-0.06972	12.5%	0.00826	0.077%	-
-0.06512	12.9%	0.00993	0.092%	-
-0.06053	13.3%	0.00960	0.089%	-
-0.05594	13.7%	0.01244	0.115%	-
-0.05135	14.1%	0.01494	0.139%	-
-0.04676	14.5%	0.01653	0.153%	-
-0.04216	14.9%	0.01703	0.158%	-
-0.03757	15.3%	0.02087	0.194%	-
-0.03298	15.7%	0.02221	0.206%	-
-0.02839	16.1%	0.02104	0.195%	-
-0.02380	16.5%	0.02596	0.241%	-
-0.01920	16.9%	0.02813	0.261%	-
-0.01461	17.3%	0.02905	0.270%	-
-0.01002	17.6%	0.03206	0.297%	-
-0.00543	18.0%	0.03498	0.325%	-
-0.00084	18.4%	0.03832	0.356%	-
0.00376	18.8%	0.04049	0.376%	-
0.00835	19.2%	0.04224	0.392%	-
0.01294	19.6%	0.04399	0.408%	-
0.01753	20.0%	0.05184	0.481%	-
0.02212	20.4%	0.05017	0.466%	-
0.02672	20.8%	0.05810	0.539%	-
0.03131	21.2%	0.05468	0.507%	-
0.03590	21.6%	0.05869	0.545%	-
0.04049	22.0%	0.06612	0.613%	-
0.04508	22.4%	0.06678	0.620%	-
0.04967	22.7%	0.06561	0.609%	-
0.05427	23.1%	0.07713	0.716%	-
0.05886	23.5%	0.07855	0.729%	-
0.06345	23.9%	0.07964	0.739%	-
0.06804	24.3%	0.08540	0.792%	-
0.07263	24.7%	0.08323	0.772%	-
0.07723	25.1%	0.08857	0.822%	-
0.08182	25.5%	0.08782	0.815%	-
0.08641	25.9%	0.08832	0.819%	-
0.09100	26.3%	0.08623	0.800%	-
0.09559	26.7%	0.08506	0.789%	-
0.10019	27.1%	0.08431	0.782%	-
0.10478	27.5%	0.08281	0.768%	-
0.10937	27.8%	0.08306	0.771%	-
0.11396	28.2%	0.08398	0.779%	-
0.11855	28.6%	0.08356	0.775%	-
0.12315	29.0%	0.07972	0.740%	-
0.12774	29.4%	0.07964	0.739%	-
0.13233	29.8%	0.08114	0.753%	-
0.13692	30.2%	0.07505	0.696%	-
0.14151	30.6%	0.07605	0.706%	-
0.14611	31.0%	0.07663	0.711%	-
0.15070	31.4%	0.07221	0.670%	-
0.15529	31.8%	0.06912	0.641%	-
0.15988	32.2%	0.07338	0.681%	-
0.16447	32.5%	0.06829	0.634%	-
0.16907	32.9%	0.06553	0.608%	-
0.17366	33.3%	0.06753	0.627%	-
0.17825	33.7%	0.06211	0.576%	-
0.18284	34.1%	0.06553	0.608%	-
0.18743	34.5%	0.06286	0.583%	-
0.19203	34.9%	0.05894	0.547%	-
0.19662	35.3%	0.05835	0.541%	0.788%
0.20121	35.7%	0.05969	0.554%	0.806%
0.20580	36.1%	0.05760	0.534%	0.778%
0.21039	36.5%	0.06186	0.574%	0.836%
0.21499	36.9%	0.05585	0.518%	0.754%
0.21958	37.3%	0.05685	0.527%	0.768%
0.22417	37.6%	0.05785	0.537%	0.782%
0.22876	38.0%	0.05268	0.489%	0.712%
0.23335	38.4%	0.05560	0.516%	0.751%
0.23795	38.8%	0.05660	0.525%	0.765%
0.24254	39.2%	0.05485	0.509%	0.741%
0.24713	39.6%	0.05259	0.488%	0.710%
0.25172	40.0%	0.05593	0.519%	0.756%
0.25631	40.4%	0.05434	0.504%	0.734%
0.26091	40.8%	0.05518	0.512%	0.745%
0.26550	41.2%	0.05409	0.502%	0.731%
0.27009	41.6%	0.05777	0.536%	0.780%
0.27468	42.0%	0.05610	0.521%	0.758%
0.27927	42.4%	0.05485	0.509%	0.741%
0.28387	42.7%	0.05476	0.508%	0.740%
0.28846	43.1%	0.05518	0.512%	0.745%
0.29305	43.5%	0.06061	0.562%	0.819%
0.29764	43.9%	0.05551	0.515%	0.750%
0.30223	44.3%	0.05368	0.498%	0.725%
0.30682	44.7%	0.05810	0.539%	0.785%
0.31142	45.1%	0.05560	0.516%	0.751%
0.31601	45.5%	0.06010	0.558%	0.812%
0.32060	45.9%	0.06086	0.565%	0.822%
0.32519	46.3%	0.05735	0.532%	0.775%
0.32978	46.7%	0.05902	0.548%	0.797%
0.33438	47.1%	0.05618	0.521%	0.759%
0.33897	47.5%	0.05276	0.490%	0.713%
0.34356	47.8%	0.05543	0.514%	0.749%
0.34815	48.2%	0.05844	0.542%	0.789%
0.35274	48.6%	0.05610	0.521%	0.758%
0.35734	49.0%	0.05952	0.552%	0.804%
0.36193	49.4%	0.05668	0.526%	0.766%
0.36652	49.8%	0.05835	0.541%	0.788%
0.37111	50.2%	0.06052	0.562%	0.818%
0.37570	50.6%	0.05735	0.532%	0.775%
0.38030	51.0%	0.05652	0.524%	0.763%
0.38489	51.4%	0.05835	0.541%	0.788%
0.38948	51.8%	0.05960	0.553%	0.805%
0.39407	52.2%	0.05217	0.484%	0.705%
0.39866	52.5%	0.05535	0.514%	0.748%
0.40326	52.9%	0.05852	0.543%	0.791%
0.40785	53.3%	0.05268	0.489%	0.712%
0.41244	53.7%	0.05777	0.536%	0.780%
0.41703	54.1%	0.05468	0.507%	0.739%
0.42162	54.5%	0.05643	0.524%	0.762%
0.42622	54.9%	0.05810	0.539%	0.785%
0.43081	55.3%	0.05693	0.528%	0.769%
0.43540	55.7%	0.05518	0.512%	0.745%
0.43999	56.1%	0.05810	0.539%	0.785%
0.44458	56.5%	0.05451	0.506%	0.736%
0.44918	56.9%	0.05910	0.548%	0.798%
0.45377	57.3%	0.05944	0.551%	0.803%
0.45836	57.6%	0.05368	0.498%	0.725%
0.46295	58.0%	0.05760	0.534%	0.778%
0.46754	58.4%	0.05276	0.490%	0.713%
0.47214	58.8%	0.05735	0.532%	0.775%
0.47673	59.2%	0.05685	0.527%	0.768%
0.48132	59.6%	0.05209	0.483%	0.704%
0.48591	60.0%	0.05785	0.537%	0.782%
0.49050	60.4%	0.05643	0.524%	0.762%
0.49510	60.8%	0.05376	0.499%	0.726%
0.49969	61.2%	0.05092	0.472%	0.688%
0.50428	61.6%	0.05434	0.504%	0.734%
0.50887	62.0%	0.05652	0.524%	0.763%
0.51346	62.4%	0.05384	0.500%	0.727%
0.51806	62.7%	0.05326	0.494%	0.720%
0.52265	63.1%	0.05460	0.507%	0.738%
0.52724	63.5%	0.05418	0.503%	0.732%
0.53183	63.9%	0.05284	0.490%	0.714%
0.53642	64.3%	0.05802	0.538%	0.784%
0.54102	64.7%	0.05835	0.541%	0.788%
0.54561	65.1%	0.05802	0.538%	0.784%
0.55020	65.5%	0.05593	0.519%	0.756%
0.55479	65.9%	0.05643	0.524%	0.762%
0.55938	66.3%	0.06127	0.569%	0.828%
0.56397	66.7%	0.05451	0.506%	0.736%
0.56857	67.1%	0.05409	0.502%	0.731%
0.57316	67.5%	0.05985	0.555%	0.809%
0.57775	67.8%	0.05743	0.533%	0.776%
0.58234	68.2%	0.05618	0.521%	0.759%
0.58693	68.6%	0.05768	0.535%	0.779%
0.59153	69.0%	0.05334	0.495%	0.721%
0.59612	69.4%	0.05702	0.529%	0.770%
0.60071	69.8%	0.05768	0.535%	0.779%
0.60530	70.2%	0.05551	0.515%	0.750%
0.60989	70.6%	0.05359	0.497%	0.724%
0.61449	71.0%	0.05176	0.480%	0.699%
0.61908	71.4%	0.05276	0.490%	0.713%
0.62367	71.8%	0.05050	0.469%	0.682%
0.62826	72.2%	0.05359	0.497%	0.724%
0.63285	72.5%	0.05009	0.465%	0.677%
0.63745	72.9%	0.04967	0.461%	0.671%
0.64204	73.3%	0.04725	0.438%	0.638%
0.64663	73.7%	0.04884	0.453%	0.660%
0.65122	74.1%	0.05151	0.478%	0.696%
0.65581	74.5%	0.05050	0.469%	0.682%
0.66041	74.9%	0.04708	0.437%	0.636%
0.66500	75.3%	0.04491	0.417%	0.607%
0.66959	75.7%	0.04474	0.415%	0.604%
0.67418	76.1%	0.04733	0.439%	0.639%
0.67877	76.5%	0.04383	0.407%	0.592%
0.68337	76.9%	0.04733	0.439%	0.639%
0.68796	77.3%	0.04758	0.442%	0.643%
0.69255	77.6%	0.04316	0.400%	0.583%
0.69714	78.0%	0.04608	0.428%	0.623%
0.70173	78.4%	0.04207	0.390%	0.568%
0.70633	78.8%	0.04074	0.378%	0.550%
0.71092	79.2%	0.04015	0.373%	0.542%
0.71551	79.6%	0.03765	0.349%	0.509%
0.72010	80.0%	0.04174	0.387%	0.564%
0.72469	80.4%	0.03765	0.349%	0.509%
0.72929	80.8%	0.03865	0.359%	0.522%
0.73388	81.2%	0.03757	0.349%	0.507%
0.73847	81.6%	0.03740	0.347%	0.505%
0.74306	82.0%	0.03640	0.338%	0.492%
0.74765	82.4%	0.03406	0.316%	0.460%
0.75225	82.7%	0.03615	0.335%	0.488%
0.75684	83.1%	0.03406	0.316%	0.460%
0.76143	83.5%	0.03264	0.303%	0.441%
0.76602	83.9%	0.03080	0.286%	0.416%
0.77061	84.3%	0.02905	0.270%	0.392%
0.77521	84.7%	0.02863	0.266%	0.387%
0.77980	85.1%	0.02579	0.239%	0.348%
0.78439	85.5%	0.02872	0.266%	0.388%
0.78898	85.9%	0.02713	0.252%	0.367%
0.79357	86.3%	0.02696	0.250%	0.364%
0.79817	86.7%	0.02429	0.225%	0.328%
0.80276	87.1%	0.02488	0.231%	0.336%
0.80735	87.5%	0.02079	0.193%	0.281%
0.81194	87.8%	0.02254	0.209%	0.304%
0.81653	88.2%	0.02045	0.190%	0.276%
0.82112	88.6%	0.02112	0.196%	0.285%
0.82572	89.0%	0.02112	0.196%	0.285%
0.83031	89.4%	0.01753	0.163%	0.237%
0.83490	89.8%	0.02003	0.186%	0.271%
0.83949	90.2%	0.01569	0.146%	0.212%
0.84408	90.6%	0.01786	0.166%	0.241%
0.84868	91.0%	0.01686	0.156%	0.228%
0.85327	91.4%	0.01786	0.166%	0.241%
0.85786	91.8%	0.01444	0.134%	0.195%
0.86245	92.2%	0.01402	0.130%	0.189%
0.86704	92.5%	0.01469	0.136%	0.198%
0.87164	92.9%	0.01386	0.129%	0.187%
0.87623	93.3%	0.01361	0.126%	0.184%
0.88082	93.7%	0.01177	0.109%	0.159%
0.88541	94.1%	0.01244	0.115%	0.168%
0.89000	94.5%	0.01202	0.112%	0.162%
0.89460	94.9%	0.01210	0.112%	0.164%
0.89919	95.3%	0.01085	0.101%	0.147%
0.90378	95.7%	0.01052	0.098%	0.142%
0.90837	96.1%	0.00993	0.092%	0.134%
0.91296	96.5%	0.01102	0.102%	0.149%
0.91756	96.9%	0.01043	0.097%	0.141%
0.92215	97.3%	0.01010	0.094%	0.136%
0.92674	97.6%	0.00993	0.092%	0.134%
0.93133	98.0%	0.01069	0.099%	0.144%
0.93592	98.4%	0.01010	0.094%	0.136%
0.94052	98.8%	0.01010	0.094%	0.136%
0.94511	99.2%	0.01018	0.094%	0.138%
0.94970	99.6%	0.01077	0.100%	0.145%
0.95429	100.0%	0.12705	1.179%	1.716%
Mean (total):	0.37575
========== Selection	==========
Begin:	0.19662
End:	0.95429
Number of voxels:	88671
Mean:	0.50797
Standard deviation:	0.19509
Standard error of mean:	0.00066
95% confidence limits
Minimum:	0.50666
Maximum:	0.50928
