# Supplementary material for: Age, but not short-term intensive swimming, affects chondrocyte turnover in zebrafish vertebral cartilage
Source: PeerJ. 2018 Oct 1;6:e5739. doi: 10.7717/peerj.5739 (PMC6171498; doi:10.7717/peerj.5739)
Supplement: Supplemental Information 2 — This dataset includes comma-separated-values (csv) files documenting the results of microCT scanning of the fourth spine of adult zebrafish before and after a 14-day intensive exercise training. [file peerj-06-5739-s002.zip › 4th spinal BMD raw data/Exercise after 14 day, #08__rec_voi_hist.csv]

12.07.2017 10:47
Histogram from VOI (20 files) of dataset:	2016-12-06_9um_80kv_ntu_zebra fish_#08__rec_voi
BMD	(%)	Area (mm^2)	Total (%)	Selected (%)
-0.21666	0.0%	0.00000	0.000%	-
-0.21207	0.4%	0.00000	0.000%	-
-0.20748	0.8%	0.00000	0.000%	-
-0.20288	1.2%	0.00000	0.000%	-
-0.19829	1.6%	0.00000	0.000%	-
-0.19370	2.0%	0.00000	0.000%	-
-0.18911	2.4%	0.00000	0.000%	-
-0.18452	2.7%	0.00000	0.000%	-
-0.17992	3.1%	0.00000	0.000%	-
-0.17533	3.5%	0.00000	0.000%	-
-0.17074	3.9%	0.00000	0.000%	-
-0.16615	4.3%	0.00000	0.000%	-
-0.16156	4.7%	0.00000	0.000%	-
-0.15696	5.1%	0.00000	0.000%	-
-0.15237	5.5%	0.00000	0.000%	-
-0.14778	5.9%	0.00000	0.000%	-
-0.14319	6.3%	0.00000	0.000%	-
-0.13860	6.7%	0.00000	0.000%	-
-0.13400	7.1%	0.00000	0.000%	-
-0.12941	7.5%	0.00000	0.000%	-
-0.12482	7.8%	0.00000	0.000%	-
-0.12023	8.2%	0.00000	0.000%	-
-0.11564	8.6%	0.00000	0.000%	-
-0.11104	9.0%	0.00000	0.000%	-
-0.10645	9.4%	0.00008	0.001%	-
-0.10186	9.8%	0.00008	0.001%	-
-0.09727	10.2%	0.00025	0.003%	-
-0.09268	10.6%	0.00033	0.004%	-
-0.08808	11.0%	0.00033	0.004%	-
-0.08349	11.4%	0.00125	0.016%	-
-0.07890	11.8%	0.00292	0.038%	-
-0.07431	12.2%	0.00275	0.036%	-
-0.06972	12.5%	0.00451	0.059%	-
-0.06512	12.9%	0.00526	0.069%	-
-0.06053	13.3%	0.00626	0.082%	-
-0.05594	13.7%	0.00918	0.121%	-
-0.05135	14.1%	0.01144	0.151%	-
-0.04676	14.5%	0.01386	0.182%	-
-0.04216	14.9%	0.01578	0.208%	-
-0.03757	15.3%	0.02187	0.288%	-
-0.03298	15.7%	0.02237	0.295%	-
-0.02839	16.1%	0.02763	0.364%	-
-0.02380	16.5%	0.03055	0.402%	-
-0.01920	16.9%	0.02997	0.395%	-
-0.01461	17.3%	0.03882	0.511%	-
-0.01002	17.6%	0.04157	0.547%	-
-0.00543	18.0%	0.04633	0.610%	-
-0.00084	18.4%	0.04708	0.620%	-
0.00376	18.8%	0.05034	0.663%	-
0.00835	19.2%	0.04950	0.652%	-
0.01294	19.6%	0.05560	0.732%	-
0.01753	20.0%	0.05835	0.768%	-
0.02212	20.4%	0.06186	0.814%	-
0.02672	20.8%	0.06787	0.893%	-
0.03131	21.2%	0.06453	0.850%	-
0.03590	21.6%	0.06895	0.908%	-
0.04049	22.0%	0.07129	0.939%	-
0.04508	22.4%	0.07338	0.966%	-
0.04967	22.7%	0.07046	0.928%	-
0.05427	23.1%	0.07313	0.963%	-
0.05886	23.5%	0.07213	0.950%	-
0.06345	23.9%	0.07029	0.925%	-
0.06804	24.3%	0.06954	0.915%	-
0.07263	24.7%	0.07580	0.998%	-
0.07723	25.1%	0.07455	0.981%	-
0.08182	25.5%	0.07146	0.941%	-
0.08641	25.9%	0.07313	0.963%	-
0.09100	26.3%	0.07021	0.924%	-
0.09559	26.7%	0.06670	0.878%	-
0.10019	27.1%	0.06578	0.866%	-
0.10478	27.5%	0.06219	0.819%	-
0.10937	27.8%	0.06169	0.812%	-
0.11396	28.2%	0.06269	0.825%	-
0.11855	28.6%	0.05743	0.756%	-
0.12315	29.0%	0.05727	0.754%	-
0.12774	29.4%	0.05334	0.702%	-
0.13233	29.8%	0.05585	0.735%	-
0.13692	30.2%	0.05735	0.755%	-
0.14151	30.6%	0.05785	0.762%	-
0.14611	31.0%	0.05476	0.721%	-
0.15070	31.4%	0.05368	0.707%	-
0.15529	31.8%	0.05384	0.709%	-
0.15988	32.2%	0.05025	0.662%	-
0.16447	32.5%	0.05167	0.680%	-
0.16907	32.9%	0.05109	0.673%	-
0.17366	33.3%	0.04842	0.637%	-
0.17825	33.7%	0.05109	0.673%	-
0.18284	34.1%	0.04708	0.620%	-
0.18743	34.5%	0.04783	0.630%	-
0.19203	34.9%	0.04675	0.615%	-
0.19662	35.3%	0.04466	0.588%	0.959%
0.20121	35.7%	0.04257	0.560%	0.914%
0.20580	36.1%	0.04333	0.570%	0.930%
0.21039	36.5%	0.04116	0.542%	0.883%
0.21499	36.9%	0.04224	0.556%	0.907%
0.21958	37.3%	0.03907	0.514%	0.839%
0.22417	37.6%	0.03957	0.521%	0.849%
0.22876	38.0%	0.04174	0.549%	0.896%
0.23335	38.4%	0.03865	0.509%	0.830%
0.23795	38.8%	0.03757	0.495%	0.806%
0.24254	39.2%	0.03915	0.515%	0.840%
0.24713	39.6%	0.03915	0.515%	0.840%
0.25172	40.0%	0.03773	0.497%	0.810%
0.25631	40.4%	0.03523	0.464%	0.756%
0.26091	40.8%	0.03665	0.482%	0.787%
0.26550	41.2%	0.03840	0.506%	0.824%
0.27009	41.6%	0.03907	0.514%	0.839%
0.27468	42.0%	0.03373	0.444%	0.724%
0.27927	42.4%	0.03932	0.518%	0.844%
0.28387	42.7%	0.03615	0.476%	0.776%
0.28846	43.1%	0.03356	0.442%	0.720%
0.29305	43.5%	0.03431	0.452%	0.736%
0.29764	43.9%	0.03673	0.484%	0.788%
0.30223	44.3%	0.03640	0.479%	0.781%
0.30682	44.7%	0.03473	0.457%	0.745%
0.31142	45.1%	0.03748	0.493%	0.805%
0.31601	45.5%	0.03523	0.464%	0.756%
0.32060	45.9%	0.03807	0.501%	0.817%
0.32519	46.3%	0.03473	0.457%	0.745%
0.32978	46.7%	0.03540	0.466%	0.760%
0.33438	47.1%	0.03348	0.441%	0.719%
0.33897	47.5%	0.03590	0.473%	0.771%
0.34356	47.8%	0.03214	0.423%	0.690%
0.34815	48.2%	0.03130	0.412%	0.672%
0.35274	48.6%	0.03306	0.435%	0.710%
0.35734	49.0%	0.03456	0.455%	0.742%
0.36193	49.4%	0.03565	0.469%	0.765%
0.36652	49.8%	0.03306	0.435%	0.710%
0.37111	50.2%	0.03339	0.440%	0.717%
0.37570	50.6%	0.03356	0.442%	0.720%
0.38030	51.0%	0.03339	0.440%	0.717%
0.38489	51.4%	0.03256	0.429%	0.699%
0.38948	51.8%	0.03264	0.430%	0.701%
0.39407	52.2%	0.03172	0.418%	0.681%
0.39866	52.5%	0.03573	0.470%	0.767%
0.40326	52.9%	0.03272	0.431%	0.702%
0.40785	53.3%	0.03289	0.433%	0.706%
0.41244	53.7%	0.03364	0.443%	0.722%
0.41703	54.1%	0.03105	0.409%	0.667%
0.42162	54.5%	0.03464	0.456%	0.744%
0.42622	54.9%	0.02955	0.389%	0.634%
0.43081	55.3%	0.03264	0.430%	0.701%
0.43540	55.7%	0.03147	0.414%	0.676%
0.43999	56.1%	0.03297	0.434%	0.708%
0.44458	56.5%	0.03047	0.401%	0.654%
0.44918	56.9%	0.03164	0.417%	0.679%
0.45377	57.3%	0.03231	0.425%	0.693%
0.45836	57.6%	0.03005	0.396%	0.645%
0.46295	58.0%	0.03030	0.399%	0.650%
0.46754	58.4%	0.03097	0.408%	0.665%
0.47214	58.8%	0.02797	0.368%	0.600%
0.47673	59.2%	0.02980	0.392%	0.640%
0.48132	59.6%	0.02621	0.345%	0.563%
0.48591	60.0%	0.02938	0.387%	0.631%
0.49050	60.4%	0.02822	0.371%	0.606%
0.49510	60.8%	0.02989	0.393%	0.642%
0.49969	61.2%	0.02680	0.353%	0.575%
0.50428	61.6%	0.02613	0.344%	0.561%
0.50887	62.0%	0.02621	0.345%	0.563%
0.51346	62.4%	0.02880	0.379%	0.618%
0.51806	62.7%	0.02621	0.345%	0.563%
0.52265	63.1%	0.02763	0.364%	0.593%
0.52724	63.5%	0.02413	0.318%	0.518%
0.53183	63.9%	0.02605	0.343%	0.559%
0.53642	64.3%	0.02513	0.331%	0.539%
0.54102	64.7%	0.02705	0.356%	0.581%
0.54561	65.1%	0.02454	0.323%	0.527%
0.55020	65.5%	0.02588	0.341%	0.556%
0.55479	65.9%	0.02713	0.357%	0.582%
0.55938	66.3%	0.02655	0.349%	0.570%
0.56397	66.7%	0.02696	0.355%	0.579%
0.56857	67.1%	0.02705	0.356%	0.581%
0.57316	67.5%	0.02721	0.358%	0.584%
0.57775	67.8%	0.02496	0.329%	0.536%
0.58234	68.2%	0.02579	0.340%	0.554%
0.58693	68.6%	0.02605	0.343%	0.559%
0.59153	69.0%	0.02730	0.359%	0.586%
0.59612	69.4%	0.02830	0.373%	0.607%
0.60071	69.8%	0.02938	0.387%	0.631%
0.60530	70.2%	0.02980	0.392%	0.640%
0.60989	70.6%	0.02538	0.334%	0.545%
0.61449	71.0%	0.02463	0.324%	0.529%
0.61908	71.4%	0.02513	0.331%	0.539%
0.62367	71.8%	0.03181	0.419%	0.683%
0.62826	72.2%	0.02630	0.346%	0.564%
0.63285	72.5%	0.02922	0.385%	0.627%
0.63745	72.9%	0.02938	0.387%	0.631%
0.64204	73.3%	0.02872	0.378%	0.616%
0.64663	73.7%	0.02922	0.385%	0.627%
0.65122	74.1%	0.02830	0.373%	0.607%
0.65581	74.5%	0.03055	0.402%	0.656%
0.66041	74.9%	0.03156	0.415%	0.677%
0.66500	75.3%	0.02813	0.370%	0.604%
0.66959	75.7%	0.03005	0.396%	0.645%
0.67418	76.1%	0.03089	0.407%	0.663%
0.67877	76.5%	0.02922	0.385%	0.627%
0.68337	76.9%	0.02980	0.392%	0.640%
0.68796	77.3%	0.03072	0.404%	0.659%
0.69255	77.6%	0.02997	0.395%	0.643%
0.69714	78.0%	0.02989	0.393%	0.642%
0.70173	78.4%	0.03097	0.408%	0.665%
0.70633	78.8%	0.02880	0.379%	0.618%
0.71092	79.2%	0.02930	0.386%	0.629%
0.71551	79.6%	0.02797	0.368%	0.600%
0.72010	80.0%	0.02546	0.335%	0.547%
0.72469	80.4%	0.02638	0.347%	0.566%
0.72929	80.8%	0.02429	0.320%	0.521%
0.73388	81.2%	0.02663	0.351%	0.572%
0.73847	81.6%	0.02746	0.362%	0.590%
0.74306	82.0%	0.02463	0.324%	0.529%
0.74765	82.4%	0.02254	0.297%	0.484%
0.75225	82.7%	0.02179	0.287%	0.468%
0.75684	83.1%	0.02321	0.306%	0.498%
0.76143	83.5%	0.02321	0.306%	0.498%
0.76602	83.9%	0.02087	0.275%	0.448%
0.77061	84.3%	0.02304	0.303%	0.495%
0.77521	84.7%	0.02346	0.309%	0.504%
0.77980	85.1%	0.02162	0.285%	0.464%
0.78439	85.5%	0.01845	0.243%	0.396%
0.78898	85.9%	0.01870	0.246%	0.401%
0.79357	86.3%	0.02154	0.284%	0.462%
0.79817	86.7%	0.01711	0.225%	0.367%
0.80276	87.1%	0.02271	0.299%	0.487%
0.80735	87.5%	0.02037	0.268%	0.437%
0.81194	87.8%	0.01828	0.241%	0.392%
0.81653	88.2%	0.01920	0.253%	0.412%
0.82112	88.6%	0.01870	0.246%	0.401%
0.82572	89.0%	0.01569	0.207%	0.337%
0.83031	89.4%	0.01636	0.215%	0.351%
0.83490	89.8%	0.01837	0.242%	0.394%
0.83949	90.2%	0.01711	0.225%	0.367%
0.84408	90.6%	0.01686	0.222%	0.362%
0.84868	91.0%	0.01419	0.187%	0.305%
0.85327	91.4%	0.01185	0.156%	0.254%
0.85786	91.8%	0.01461	0.192%	0.314%
0.86245	92.2%	0.01344	0.177%	0.289%
0.86704	92.5%	0.01336	0.176%	0.287%
0.87164	92.9%	0.01427	0.188%	0.306%
0.87623	93.3%	0.01077	0.142%	0.231%
0.88082	93.7%	0.01185	0.156%	0.254%
0.88541	94.1%	0.01027	0.135%	0.220%
0.89000	94.5%	0.00952	0.125%	0.204%
0.89460	94.9%	0.01018	0.134%	0.219%
0.89919	95.3%	0.00910	0.120%	0.195%
0.90378	95.7%	0.00868	0.114%	0.186%
0.90837	96.1%	0.00985	0.130%	0.211%
0.91296	96.5%	0.00710	0.093%	0.152%
0.91756	96.9%	0.00726	0.096%	0.156%
0.92215	97.3%	0.00760	0.100%	0.163%
0.92674	97.6%	0.00584	0.077%	0.125%
0.93133	98.0%	0.00543	0.071%	0.116%
0.93592	98.4%	0.00442	0.058%	0.095%
0.94052	98.8%	0.00526	0.069%	0.113%
0.94511	99.2%	0.00543	0.071%	0.116%
0.94970	99.6%	0.00518	0.068%	0.111%
0.95429	100.0%	0.21947	2.889%	4.711%
Mean (total):	0.35287
========== Selection	==========
Begin:	0.19662
End:	0.95429
Number of voxels:	55805
Mean:	0.52620
Standard deviation:	0.21814
Standard error of mean:	0.00092
95% confidence limits
Minimum:	0.52435
Maximum:	0.52805
