# Supplementary material for: Age, but not short-term intensive swimming, affects chondrocyte turnover in zebrafish vertebral cartilage
Source: PeerJ. 2018 Oct 1;6:e5739. doi: 10.7717/peerj.5739 (PMC6171498; doi:10.7717/peerj.5739)
Supplement: Supplemental Information 2 — This dataset includes comma-separated-values (csv) files documenting the results of microCT scanning of the fourth spine of adult zebrafish before and after a 14-day intensive exercise training. [file peerj-06-5739-s002.zip › 4th spinal BMD raw data/Exercise after 14 day, #10__rec_voi_hist.csv]

12.07.2017 10:49
Histogram from VOI (49 files) of dataset:	2016-12-06_9um_80kv_ntu_zebra fish_#10__rec_voi
BMD	(%)	Area (mm^2)	Total (%)	Selected (%)
-0.21666	0.0%	0.00000	0.000%	-
-0.21207	0.4%	0.00000	0.000%	-
-0.20748	0.8%	0.00000	0.000%	-
-0.20288	1.2%	0.00000	0.000%	-
-0.19829	1.6%	0.00000	0.000%	-
-0.19370	2.0%	0.00008	0.001%	-
-0.18911	2.4%	0.00000	0.000%	-
-0.18452	2.7%	0.00025	0.002%	-
-0.17992	3.1%	0.00017	0.001%	-
-0.17533	3.5%	0.00033	0.002%	-
-0.17074	3.9%	0.00000	0.000%	-
-0.16615	4.3%	0.00033	0.002%	-
-0.16156	4.7%	0.00017	0.001%	-
-0.15696	5.1%	0.00058	0.004%	-
-0.15237	5.5%	0.00075	0.005%	-
-0.14778	5.9%	0.00075	0.005%	-
-0.14319	6.3%	0.00167	0.010%	-
-0.13860	6.7%	0.00100	0.006%	-
-0.13400	7.1%	0.00167	0.010%	-
-0.12941	7.5%	0.00275	0.017%	-
-0.12482	7.8%	0.00309	0.019%	-
-0.12023	8.2%	0.00376	0.023%	-
-0.11564	8.6%	0.00367	0.023%	-
-0.11104	9.0%	0.00568	0.035%	-
-0.10645	9.4%	0.00726	0.045%	-
-0.10186	9.8%	0.00835	0.052%	-
-0.09727	10.2%	0.00851	0.053%	-
-0.09268	10.6%	0.01361	0.084%	-
-0.08808	11.0%	0.01478	0.091%	-
-0.08349	11.4%	0.01978	0.122%	-
-0.07890	11.8%	0.01987	0.123%	-
-0.07431	12.2%	0.02371	0.146%	-
-0.06972	12.5%	0.03105	0.192%	-
-0.06512	12.9%	0.03114	0.192%	-
-0.06053	13.3%	0.03656	0.226%	-
-0.05594	13.7%	0.03773	0.233%	-
-0.05135	14.1%	0.04157	0.257%	-
-0.04676	14.5%	0.04675	0.289%	-
-0.04216	14.9%	0.05468	0.338%	-
-0.03757	15.3%	0.06161	0.380%	-
-0.03298	15.7%	0.06536	0.404%	-
-0.02839	16.1%	0.07638	0.472%	-
-0.02380	16.5%	0.07530	0.465%	-
-0.01920	16.9%	0.08273	0.511%	-
-0.01461	17.3%	0.08523	0.526%	-
-0.01002	17.6%	0.09934	0.613%	-
-0.00543	18.0%	0.10301	0.636%	-
-0.00084	18.4%	0.10652	0.658%	-
0.00376	18.8%	0.10677	0.659%	-
0.00835	19.2%	0.11295	0.697%	-
0.01294	19.6%	0.11879	0.733%	-
0.01753	20.0%	0.12781	0.789%	-
0.02212	20.4%	0.13181	0.814%	-
0.02672	20.8%	0.13774	0.850%	-
0.03131	21.2%	0.13883	0.857%	-
0.03590	21.6%	0.15252	0.942%	-
0.04049	22.0%	0.15126	0.934%	-
0.04508	22.4%	0.16604	1.025%	-
0.04967	22.7%	0.16220	1.001%	-
0.05427	23.1%	0.16170	0.998%	-
0.05886	23.5%	0.16821	1.038%	-
0.06345	23.9%	0.15961	0.985%	-
0.06804	24.3%	0.15410	0.951%	-
0.07263	24.7%	0.15218	0.939%	-
0.07723	25.1%	0.15752	0.972%	-
0.08182	25.5%	0.15485	0.956%	-
0.08641	25.9%	0.14425	0.890%	-
0.09100	26.3%	0.15118	0.933%	-
0.09559	26.7%	0.14609	0.902%	-
0.10019	27.1%	0.14509	0.896%	-
0.10478	27.5%	0.14158	0.874%	-
0.10937	27.8%	0.14125	0.872%	-
0.11396	28.2%	0.12705	0.784%	-
0.11855	28.6%	0.12756	0.787%	-
0.12315	29.0%	0.11553	0.713%	-
0.12774	29.4%	0.11587	0.715%	-
0.13233	29.8%	0.11019	0.680%	-
0.13692	30.2%	0.10694	0.660%	-
0.14151	30.6%	0.10944	0.676%	-
0.14611	31.0%	0.11028	0.681%	-
0.15070	31.4%	0.11153	0.688%	-
0.15529	31.8%	0.11303	0.698%	-
0.15988	32.2%	0.10560	0.652%	-
0.16447	32.5%	0.10568	0.652%	-
0.16907	32.9%	0.10485	0.647%	-
0.17366	33.3%	0.10744	0.663%	-
0.17825	33.7%	0.10368	0.640%	-
0.18284	34.1%	0.10051	0.620%	-
0.18743	34.5%	0.10293	0.635%	-
0.19203	34.9%	0.09700	0.599%	-
0.19662	35.3%	0.09358	0.578%	0.979%
0.20121	35.7%	0.09901	0.611%	1.035%
0.20580	36.1%	0.09934	0.613%	1.039%
0.21039	36.5%	0.09951	0.614%	1.041%
0.21499	36.9%	0.09859	0.609%	1.031%
0.21958	37.3%	0.09458	0.584%	0.989%
0.22417	37.6%	0.09108	0.562%	0.952%
0.22876	38.0%	0.09191	0.567%	0.961%
0.23335	38.4%	0.09725	0.600%	1.017%
0.23795	38.8%	0.08982	0.554%	0.939%
0.24254	39.2%	0.09032	0.558%	0.945%
0.24713	39.6%	0.09876	0.610%	1.033%
0.25172	40.0%	0.09241	0.570%	0.966%
0.25631	40.4%	0.09249	0.571%	0.967%
0.26091	40.8%	0.08657	0.534%	0.905%
0.26550	41.2%	0.08440	0.521%	0.883%
0.27009	41.6%	0.09199	0.568%	0.962%
0.27468	42.0%	0.09024	0.557%	0.944%
0.27927	42.4%	0.09542	0.589%	0.998%
0.28387	42.7%	0.09074	0.560%	0.949%
0.28846	43.1%	0.09141	0.564%	0.956%
0.29305	43.5%	0.08874	0.548%	0.928%
0.29764	43.9%	0.08732	0.539%	0.913%
0.30223	44.3%	0.09166	0.566%	0.959%
0.30682	44.7%	0.08548	0.528%	0.894%
0.31142	45.1%	0.09091	0.561%	0.951%
0.31601	45.5%	0.08682	0.536%	0.908%
0.32060	45.9%	0.08231	0.508%	0.861%
0.32519	46.3%	0.08991	0.555%	0.940%
0.32978	46.7%	0.08982	0.554%	0.939%
0.33438	47.1%	0.08782	0.542%	0.918%
0.33897	47.5%	0.07780	0.480%	0.814%
0.34356	47.8%	0.08314	0.513%	0.870%
0.34815	48.2%	0.08248	0.509%	0.863%
0.35274	48.6%	0.08164	0.504%	0.854%
0.35734	49.0%	0.07772	0.480%	0.813%
0.36193	49.4%	0.08206	0.507%	0.858%
0.36652	49.8%	0.07580	0.468%	0.793%
0.37111	50.2%	0.07321	0.452%	0.766%
0.37570	50.6%	0.08064	0.498%	0.843%
0.38030	51.0%	0.07914	0.489%	0.828%
0.38489	51.4%	0.07864	0.485%	0.822%
0.38948	51.8%	0.07630	0.471%	0.798%
0.39407	52.2%	0.07588	0.468%	0.794%
0.39866	52.5%	0.07254	0.448%	0.759%
0.40326	52.9%	0.06520	0.402%	0.682%
0.40785	53.3%	0.07730	0.477%	0.808%
0.41244	53.7%	0.07455	0.460%	0.780%
0.41703	54.1%	0.07129	0.440%	0.746%
0.42162	54.5%	0.07137	0.441%	0.746%
0.42622	54.9%	0.06904	0.426%	0.722%
0.43081	55.3%	0.07129	0.440%	0.746%
0.43540	55.7%	0.06887	0.425%	0.720%
0.43999	56.1%	0.07246	0.447%	0.758%
0.44458	56.5%	0.06470	0.399%	0.677%
0.44918	56.9%	0.07029	0.434%	0.735%
0.45377	57.3%	0.06319	0.390%	0.661%
0.45836	57.6%	0.06812	0.421%	0.712%
0.46295	58.0%	0.06945	0.429%	0.726%
0.46754	58.4%	0.06812	0.421%	0.712%
0.47214	58.8%	0.07012	0.433%	0.733%
0.47673	59.2%	0.06804	0.420%	0.712%
0.48132	59.6%	0.06687	0.413%	0.699%
0.48591	60.0%	0.06545	0.404%	0.684%
0.49050	60.4%	0.06753	0.417%	0.706%
0.49510	60.8%	0.06745	0.416%	0.705%
0.49969	61.2%	0.06870	0.424%	0.718%
0.50428	61.6%	0.06286	0.388%	0.657%
0.50887	62.0%	0.06762	0.417%	0.707%
0.51346	62.4%	0.06745	0.416%	0.705%
0.51806	62.7%	0.06495	0.401%	0.679%
0.52265	63.1%	0.06670	0.412%	0.698%
0.52724	63.5%	0.06837	0.422%	0.715%
0.53183	63.9%	0.06478	0.400%	0.677%
0.53642	64.3%	0.06278	0.388%	0.657%
0.54102	64.7%	0.06411	0.396%	0.670%
0.54561	65.1%	0.06136	0.379%	0.642%
0.55020	65.5%	0.06545	0.404%	0.684%
0.55479	65.9%	0.06662	0.411%	0.697%
0.55938	66.3%	0.06511	0.402%	0.681%
0.56397	66.7%	0.05852	0.361%	0.612%
0.56857	67.1%	0.05994	0.370%	0.627%
0.57316	67.5%	0.06236	0.385%	0.652%
0.57775	67.8%	0.06177	0.381%	0.646%
0.58234	68.2%	0.06010	0.371%	0.629%
0.58693	68.6%	0.06119	0.378%	0.640%
0.59153	69.0%	0.05844	0.361%	0.611%
0.59612	69.4%	0.06152	0.380%	0.643%
0.60071	69.8%	0.06102	0.377%	0.638%
0.60530	70.2%	0.05460	0.337%	0.571%
0.60989	70.6%	0.05710	0.352%	0.597%
0.61449	71.0%	0.05593	0.345%	0.585%
0.61908	71.4%	0.05201	0.321%	0.544%
0.62367	71.8%	0.06069	0.375%	0.635%
0.62826	72.2%	0.05952	0.367%	0.622%
0.63285	72.5%	0.05960	0.368%	0.623%
0.63745	72.9%	0.05643	0.348%	0.590%
0.64204	73.3%	0.05593	0.345%	0.585%
0.64663	73.7%	0.05660	0.349%	0.592%
0.65122	74.1%	0.05777	0.357%	0.604%
0.65581	74.5%	0.05635	0.348%	0.589%
0.66041	74.9%	0.05860	0.362%	0.613%
0.66500	75.3%	0.05443	0.336%	0.569%
0.66959	75.7%	0.05242	0.324%	0.548%
0.67418	76.1%	0.05067	0.313%	0.530%
0.67877	76.5%	0.05192	0.321%	0.543%
0.68337	76.9%	0.05226	0.323%	0.547%
0.68796	77.3%	0.05034	0.311%	0.526%
0.69255	77.6%	0.05242	0.324%	0.548%
0.69714	78.0%	0.05376	0.332%	0.562%
0.70173	78.4%	0.04750	0.293%	0.497%
0.70633	78.8%	0.04925	0.304%	0.515%
0.71092	79.2%	0.04733	0.292%	0.495%
0.71551	79.6%	0.04934	0.305%	0.516%
0.72010	80.0%	0.04858	0.300%	0.508%
0.72469	80.4%	0.04207	0.260%	0.440%
0.72929	80.8%	0.04358	0.269%	0.456%
0.73388	81.2%	0.04474	0.276%	0.468%
0.73847	81.6%	0.04266	0.263%	0.446%
0.74306	82.0%	0.04324	0.267%	0.452%
0.74765	82.4%	0.04174	0.258%	0.437%
0.75225	82.7%	0.04291	0.265%	0.449%
0.75684	83.1%	0.04266	0.263%	0.446%
0.76143	83.5%	0.04141	0.256%	0.433%
0.76602	83.9%	0.03915	0.242%	0.409%
0.77061	84.3%	0.03924	0.242%	0.410%
0.77521	84.7%	0.03548	0.219%	0.371%
0.77980	85.1%	0.03373	0.208%	0.353%
0.78439	85.5%	0.03289	0.203%	0.344%
0.78898	85.9%	0.03331	0.206%	0.348%
0.79357	86.3%	0.03256	0.201%	0.340%
0.79817	86.7%	0.02905	0.179%	0.304%
0.80276	87.1%	0.02830	0.175%	0.296%
0.80735	87.5%	0.02680	0.165%	0.280%
0.81194	87.8%	0.02955	0.182%	0.309%
0.81653	88.2%	0.02362	0.146%	0.247%
0.82112	88.6%	0.02655	0.164%	0.278%
0.82572	89.0%	0.02354	0.145%	0.246%
0.83031	89.4%	0.02321	0.143%	0.243%
0.83490	89.8%	0.02003	0.124%	0.210%
0.83949	90.2%	0.01995	0.123%	0.209%
0.84408	90.6%	0.01945	0.120%	0.203%
0.84868	91.0%	0.01837	0.113%	0.192%
0.85327	91.4%	0.01795	0.111%	0.188%
0.85786	91.8%	0.01795	0.111%	0.188%
0.86245	92.2%	0.01636	0.101%	0.171%
0.86704	92.5%	0.01544	0.095%	0.162%
0.87164	92.9%	0.01302	0.080%	0.136%
0.87623	93.3%	0.01444	0.089%	0.151%
0.88082	93.7%	0.01369	0.085%	0.143%
0.88541	94.1%	0.01244	0.077%	0.130%
0.89000	94.5%	0.01219	0.075%	0.127%
0.89460	94.9%	0.01227	0.076%	0.128%
0.89919	95.3%	0.01110	0.069%	0.116%
0.90378	95.7%	0.01160	0.072%	0.121%
0.90837	96.1%	0.01152	0.071%	0.120%
0.91296	96.5%	0.01010	0.062%	0.106%
0.91756	96.9%	0.01152	0.071%	0.120%
0.92215	97.3%	0.01010	0.062%	0.106%
0.92674	97.6%	0.00801	0.049%	0.084%
0.93133	98.0%	0.01027	0.063%	0.107%
0.93592	98.4%	0.00810	0.050%	0.085%
0.94052	98.8%	0.00960	0.059%	0.100%
0.94511	99.2%	0.00893	0.055%	0.093%
0.94970	99.6%	0.00835	0.052%	0.087%
0.95429	100.0%	0.12639	0.780%	1.322%
Mean (total):	0.31281
========== Selection	==========
Begin:	0.19662
End:	0.95429
Number of voxels:	114545
Mean:	0.48170
Standard deviation:	0.19569
Standard error of mean:	0.00058
95% confidence limits
Minimum:	0.48055
Maximum:	0.48286
