# Supplementary material for: Age, but not short-term intensive swimming, affects chondrocyte turnover in zebrafish vertebral cartilage
Source: PeerJ. 2018 Oct 1;6:e5739. doi: 10.7717/peerj.5739 (PMC6171498; doi:10.7717/peerj.5739)
Supplement: Supplemental Information 2 — This dataset includes comma-separated-values (csv) files documenting the results of microCT scanning of the fourth spine of adult zebrafish before and after a 14-day intensive exercise training. [file peerj-06-5739-s002.zip › 4th spinal BMD raw data/Exercise after 14 day, #13__rec_voi_hist.csv]

12.07.2017 10:51
Histogram from VOI (51 files) of dataset:	2016-12-06_9um_80kv_ntu_zebra fish_#13__rec_voi
BMD	(%)	Area (mm^2)	Total (%)	Selected (%)
-0.21666	0.0%	0.00000	0.000%	-
-0.21207	0.4%	0.00000	0.000%	-
-0.20748	0.8%	0.00000	0.000%	-
-0.20288	1.2%	0.00000	0.000%	-
-0.19829	1.6%	0.00000	0.000%	-
-0.19370	2.0%	0.00000	0.000%	-
-0.18911	2.4%	0.00000	0.000%	-
-0.18452	2.7%	0.00000	0.000%	-
-0.17992	3.1%	0.00000	0.000%	-
-0.17533	3.5%	0.00000	0.000%	-
-0.17074	3.9%	0.00000	0.000%	-
-0.16615	4.3%	0.00000	0.000%	-
-0.16156	4.7%	0.00000	0.000%	-
-0.15696	5.1%	0.00000	0.000%	-
-0.15237	5.5%	0.00000	0.000%	-
-0.14778	5.9%	0.00000	0.000%	-
-0.14319	6.3%	0.00017	0.001%	-
-0.13860	6.7%	0.00025	0.001%	-
-0.13400	7.1%	0.00067	0.004%	-
-0.12941	7.5%	0.00217	0.013%	-
-0.12482	7.8%	0.00242	0.014%	-
-0.12023	8.2%	0.00351	0.020%	-
-0.11564	8.6%	0.00593	0.034%	-
-0.11104	9.0%	0.00751	0.043%	-
-0.10645	9.4%	0.00860	0.050%	-
-0.10186	9.8%	0.01160	0.067%	-
-0.09727	10.2%	0.01369	0.079%	-
-0.09268	10.6%	0.01628	0.094%	-
-0.08808	11.0%	0.01753	0.101%	-
-0.08349	11.4%	0.02221	0.128%	-
-0.07890	11.8%	0.02671	0.154%	-
-0.07431	12.2%	0.03130	0.181%	-
-0.06972	12.5%	0.03623	0.209%	-
-0.06512	12.9%	0.03924	0.227%	-
-0.06053	13.3%	0.04633	0.268%	-
-0.05594	13.7%	0.05468	0.316%	-
-0.05135	14.1%	0.05860	0.339%	-
-0.04676	14.5%	0.06895	0.398%	-
-0.04216	14.9%	0.07204	0.416%	-
-0.03757	15.3%	0.07905	0.457%	-
-0.03298	15.7%	0.07839	0.453%	-
-0.02839	16.1%	0.08540	0.493%	-
-0.02380	16.5%	0.09283	0.536%	-
-0.01920	16.9%	0.09692	0.560%	-
-0.01461	17.3%	0.10552	0.610%	-
-0.01002	17.6%	0.11253	0.650%	-
-0.00543	18.0%	0.11862	0.685%	-
-0.00084	18.4%	0.12814	0.740%	-
0.00376	18.8%	0.13766	0.795%	-
0.00835	19.2%	0.13933	0.805%	-
0.01294	19.6%	0.14275	0.825%	-
0.01753	20.0%	0.15502	0.895%	-
0.02212	20.4%	0.15869	0.917%	-
0.02672	20.8%	0.15619	0.902%	-
0.03131	21.2%	0.16913	0.977%	-
0.03590	21.6%	0.17764	1.026%	-
0.04049	22.0%	0.17405	1.005%	-
0.04508	22.4%	0.17581	1.016%	-
0.04967	22.7%	0.17364	1.003%	-
0.05427	23.1%	0.17672	1.021%	-
0.05886	23.5%	0.17347	1.002%	-
0.06345	23.9%	0.16763	0.968%	-
0.06804	24.3%	0.17155	0.991%	-
0.07263	24.7%	0.16687	0.964%	-
0.07723	25.1%	0.16746	0.967%	-
0.08182	25.5%	0.16170	0.934%	-
0.08641	25.9%	0.16220	0.937%	-
0.09100	26.3%	0.15093	0.872%	-
0.09559	26.7%	0.15218	0.879%	-
0.10019	27.1%	0.15118	0.873%	-
0.10478	27.5%	0.14926	0.862%	-
0.10937	27.8%	0.14459	0.835%	-
0.11396	28.2%	0.14275	0.825%	-
0.11855	28.6%	0.14450	0.835%	-
0.12315	29.0%	0.13557	0.783%	-
0.12774	29.4%	0.13465	0.778%	-
0.13233	29.8%	0.13031	0.753%	-
0.13692	30.2%	0.13023	0.752%	-
0.14151	30.6%	0.12705	0.734%	-
0.14611	31.0%	0.12046	0.696%	-
0.15070	31.4%	0.11829	0.683%	-
0.15529	31.8%	0.11929	0.689%	-
0.15988	32.2%	0.11153	0.644%	-
0.16447	32.5%	0.10602	0.612%	-
0.16907	32.9%	0.10452	0.604%	-
0.17366	33.3%	0.10335	0.597%	-
0.17825	33.7%	0.10310	0.596%	-
0.18284	34.1%	0.09684	0.559%	-
0.18743	34.5%	0.09483	0.548%	-
0.19203	34.9%	0.09600	0.555%	-
0.19662	35.3%	0.09283	0.536%	0.938%
0.20121	35.7%	0.09550	0.552%	0.965%
0.20580	36.1%	0.09174	0.530%	0.927%
0.21039	36.5%	0.09108	0.526%	0.921%
0.21499	36.9%	0.09441	0.545%	0.954%
0.21958	37.3%	0.08832	0.510%	0.893%
0.22417	37.6%	0.08966	0.518%	0.906%
0.22876	38.0%	0.08465	0.489%	0.856%
0.23335	38.4%	0.08582	0.496%	0.867%
0.23795	38.8%	0.08916	0.515%	0.901%
0.24254	39.2%	0.08832	0.510%	0.893%
0.24713	39.6%	0.08857	0.512%	0.895%
0.25172	40.0%	0.08774	0.507%	0.887%
0.25631	40.4%	0.08565	0.495%	0.866%
0.26091	40.8%	0.08448	0.488%	0.854%
0.26550	41.2%	0.07997	0.462%	0.808%
0.27009	41.6%	0.08239	0.476%	0.833%
0.27468	42.0%	0.08749	0.505%	0.884%
0.27927	42.4%	0.08106	0.468%	0.819%
0.28387	42.7%	0.08323	0.481%	0.841%
0.28846	43.1%	0.08381	0.484%	0.847%
0.29305	43.5%	0.08248	0.476%	0.834%
0.29764	43.9%	0.08431	0.487%	0.852%
0.30223	44.3%	0.07981	0.461%	0.807%
0.30682	44.7%	0.08014	0.463%	0.810%
0.31142	45.1%	0.08097	0.468%	0.819%
0.31601	45.5%	0.07997	0.462%	0.808%
0.32060	45.9%	0.07096	0.410%	0.717%
0.32519	46.3%	0.07655	0.442%	0.774%
0.32978	46.7%	0.08089	0.467%	0.818%
0.33438	47.1%	0.07263	0.420%	0.734%
0.33897	47.5%	0.07613	0.440%	0.770%
0.34356	47.8%	0.07688	0.444%	0.777%
0.34815	48.2%	0.07630	0.441%	0.771%
0.35274	48.6%	0.07738	0.447%	0.782%
0.35734	49.0%	0.07471	0.432%	0.755%
0.36193	49.4%	0.07321	0.423%	0.740%
0.36652	49.8%	0.07296	0.421%	0.738%
0.37111	50.2%	0.07171	0.414%	0.725%
0.37570	50.6%	0.07071	0.408%	0.715%
0.38030	51.0%	0.06987	0.404%	0.706%
0.38489	51.4%	0.07004	0.405%	0.708%
0.38948	51.8%	0.07004	0.405%	0.708%
0.39407	52.2%	0.07188	0.415%	0.727%
0.39866	52.5%	0.07071	0.408%	0.715%
0.40326	52.9%	0.06945	0.401%	0.702%
0.40785	53.3%	0.06920	0.400%	0.700%
0.41244	53.7%	0.07079	0.409%	0.716%
0.41703	54.1%	0.07254	0.419%	0.733%
0.42162	54.5%	0.07555	0.436%	0.764%
0.42622	54.9%	0.07146	0.413%	0.722%
0.43081	55.3%	0.06820	0.394%	0.689%
0.43540	55.7%	0.07171	0.414%	0.725%
0.43999	56.1%	0.07054	0.407%	0.713%
0.44458	56.5%	0.07238	0.418%	0.732%
0.44918	56.9%	0.07087	0.409%	0.716%
0.45377	57.3%	0.06645	0.384%	0.672%
0.45836	57.6%	0.06687	0.386%	0.676%
0.46295	58.0%	0.06695	0.387%	0.677%
0.46754	58.4%	0.06670	0.385%	0.674%
0.47214	58.8%	0.06929	0.400%	0.700%
0.47673	59.2%	0.07137	0.412%	0.721%
0.48132	59.6%	0.06812	0.393%	0.689%
0.48591	60.0%	0.06478	0.374%	0.655%
0.49050	60.4%	0.06812	0.393%	0.689%
0.49510	60.8%	0.06369	0.368%	0.644%
0.49969	61.2%	0.06561	0.379%	0.663%
0.50428	61.6%	0.06845	0.395%	0.692%
0.50887	62.0%	0.06620	0.382%	0.669%
0.51346	62.4%	0.06202	0.358%	0.627%
0.51806	62.7%	0.07004	0.405%	0.708%
0.52265	63.1%	0.07129	0.412%	0.721%
0.52724	63.5%	0.06812	0.393%	0.689%
0.53183	63.9%	0.06712	0.388%	0.678%
0.53642	64.3%	0.06720	0.388%	0.679%
0.54102	64.7%	0.06470	0.374%	0.654%
0.54561	65.1%	0.06854	0.396%	0.693%
0.55020	65.5%	0.07054	0.407%	0.713%
0.55479	65.9%	0.06887	0.398%	0.696%
0.55938	66.3%	0.06586	0.380%	0.666%
0.56397	66.7%	0.06929	0.400%	0.700%
0.56857	67.1%	0.06829	0.394%	0.690%
0.57316	67.5%	0.06712	0.388%	0.678%
0.57775	67.8%	0.06770	0.391%	0.684%
0.58234	68.2%	0.06344	0.366%	0.641%
0.58693	68.6%	0.06762	0.391%	0.684%
0.59153	69.0%	0.06420	0.371%	0.649%
0.59612	69.4%	0.06545	0.378%	0.662%
0.60071	69.8%	0.06970	0.403%	0.705%
0.60530	70.2%	0.07046	0.407%	0.712%
0.60989	70.6%	0.06670	0.385%	0.674%
0.61449	71.0%	0.06411	0.370%	0.648%
0.61908	71.4%	0.06253	0.361%	0.632%
0.62367	71.8%	0.06586	0.380%	0.666%
0.62826	72.2%	0.06261	0.362%	0.633%
0.63285	72.5%	0.06344	0.366%	0.641%
0.63745	72.9%	0.06311	0.365%	0.638%
0.64204	73.3%	0.06386	0.369%	0.646%
0.64663	73.7%	0.05818	0.336%	0.588%
0.65122	74.1%	0.06378	0.368%	0.645%
0.65581	74.5%	0.06369	0.368%	0.644%
0.66041	74.9%	0.06545	0.378%	0.662%
0.66500	75.3%	0.06228	0.360%	0.630%
0.66959	75.7%	0.05785	0.334%	0.585%
0.67418	76.1%	0.06044	0.349%	0.611%
0.67877	76.5%	0.05969	0.345%	0.603%
0.68337	76.9%	0.06486	0.375%	0.656%
0.68796	77.3%	0.05760	0.333%	0.582%
0.69255	77.6%	0.05818	0.336%	0.588%
0.69714	78.0%	0.05818	0.336%	0.588%
0.70173	78.4%	0.05635	0.325%	0.570%
0.70633	78.8%	0.05743	0.332%	0.581%
0.71092	79.2%	0.05151	0.298%	0.521%
0.71551	79.6%	0.05268	0.304%	0.532%
0.72010	80.0%	0.05476	0.316%	0.554%
0.72469	80.4%	0.04917	0.284%	0.497%
0.72929	80.8%	0.05084	0.294%	0.514%
0.73388	81.2%	0.04792	0.277%	0.484%
0.73847	81.6%	0.04909	0.284%	0.496%
0.74306	82.0%	0.04884	0.282%	0.494%
0.74765	82.4%	0.04508	0.260%	0.456%
0.75225	82.7%	0.04132	0.239%	0.418%
0.75684	83.1%	0.04550	0.263%	0.460%
0.76143	83.5%	0.04575	0.264%	0.462%
0.76602	83.9%	0.04274	0.247%	0.432%
0.77061	84.3%	0.04207	0.243%	0.425%
0.77521	84.7%	0.04383	0.253%	0.443%
0.77980	85.1%	0.04241	0.245%	0.429%
0.78439	85.5%	0.03740	0.216%	0.378%
0.78898	85.9%	0.03873	0.224%	0.392%
0.79357	86.3%	0.03723	0.215%	0.376%
0.79817	86.7%	0.03732	0.216%	0.377%
0.80276	87.1%	0.03164	0.183%	0.320%
0.80735	87.5%	0.03406	0.197%	0.344%
0.81194	87.8%	0.03464	0.200%	0.350%
0.81653	88.2%	0.03306	0.191%	0.334%
0.82112	88.6%	0.03448	0.199%	0.349%
0.82572	89.0%	0.03281	0.190%	0.332%
0.83031	89.4%	0.03156	0.182%	0.319%
0.83490	89.8%	0.03089	0.178%	0.312%
0.83949	90.2%	0.02613	0.151%	0.264%
0.84408	90.6%	0.02713	0.157%	0.274%
0.84868	91.0%	0.02346	0.136%	0.237%
0.85327	91.4%	0.02421	0.140%	0.245%
0.85786	91.8%	0.02195	0.127%	0.222%
0.86245	92.2%	0.02195	0.127%	0.222%
0.86704	92.5%	0.02162	0.125%	0.219%
0.87164	92.9%	0.01912	0.110%	0.193%
0.87623	93.3%	0.01811	0.105%	0.183%
0.88082	93.7%	0.01803	0.104%	0.182%
0.88541	94.1%	0.01628	0.094%	0.165%
0.89000	94.5%	0.01670	0.096%	0.169%
0.89460	94.9%	0.01419	0.082%	0.143%
0.89919	95.3%	0.01453	0.084%	0.147%
0.90378	95.7%	0.01478	0.085%	0.149%
0.90837	96.1%	0.01386	0.080%	0.140%
0.91296	96.5%	0.01110	0.064%	0.112%
0.91756	96.9%	0.01185	0.068%	0.120%
0.92215	97.3%	0.01244	0.072%	0.126%
0.92674	97.6%	0.01069	0.062%	0.108%
0.93133	98.0%	0.01035	0.060%	0.105%
0.93592	98.4%	0.00952	0.055%	0.096%
0.94052	98.8%	0.00985	0.057%	0.100%
0.94511	99.2%	0.01035	0.060%	0.105%
0.94970	99.6%	0.01043	0.060%	0.105%
0.95429	100.0%	0.24050	1.389%	2.431%
Mean (total):	0.31626
========== Selection	==========
Begin:	0.19662
End:	0.95429
Number of voxels:	118504
Mean:	0.50443
Standard deviation:	0.20366
Standard error of mean:	0.00059
95% confidence limits
Minimum:	0.50325
Maximum:	0.50562
