# Supplementary material for: Age, but not short-term intensive swimming, affects chondrocyte turnover in zebrafish vertebral cartilage
Source: PeerJ. 2018 Oct 1;6:e5739. doi: 10.7717/peerj.5739 (PMC6171498; doi:10.7717/peerj.5739)
Supplement: Supplemental Information 2 — This dataset includes comma-separated-values (csv) files documenting the results of microCT scanning of the fourth spine of adult zebrafish before and after a 14-day intensive exercise training. [file peerj-06-5739-s002.zip › 4th spinal BMD raw data/Exercise after 14 day, #15__rec_voi_hist.csv]

12.07.2017 10:53
Histogram from VOI (49 files) of dataset:	2016-12-06_9um_80kv_ntu_zebra fish_#15__rec_voi
BMD	(%)	Area (mm^2)	Total (%)	Selected (%)
-0.21666	0.0%	0.00000	0.000%	-
-0.21207	0.4%	0.00000	0.000%	-
-0.20748	0.8%	0.00000	0.000%	-
-0.20288	1.2%	0.00000	0.000%	-
-0.19829	1.6%	0.00000	0.000%	-
-0.19370	2.0%	0.00000	0.000%	-
-0.18911	2.4%	0.00000	0.000%	-
-0.18452	2.7%	0.00000	0.000%	-
-0.17992	3.1%	0.00008	0.001%	-
-0.17533	3.5%	0.00008	0.001%	-
-0.17074	3.9%	0.00017	0.001%	-
-0.16615	4.3%	0.00008	0.001%	-
-0.16156	4.7%	0.00042	0.003%	-
-0.15696	5.1%	0.00083	0.006%	-
-0.15237	5.5%	0.00167	0.012%	-
-0.14778	5.9%	0.00134	0.010%	-
-0.14319	6.3%	0.00217	0.016%	-
-0.13860	6.7%	0.00175	0.013%	-
-0.13400	7.1%	0.00284	0.021%	-
-0.12941	7.5%	0.00309	0.023%	-
-0.12482	7.8%	0.00259	0.019%	-
-0.12023	8.2%	0.00426	0.031%	-
-0.11564	8.6%	0.00451	0.033%	-
-0.11104	9.0%	0.00676	0.050%	-
-0.10645	9.4%	0.00793	0.059%	-
-0.10186	9.8%	0.01077	0.080%	-
-0.09727	10.2%	0.00985	0.073%	-
-0.09268	10.6%	0.01311	0.097%	-
-0.08808	11.0%	0.01761	0.130%	-
-0.08349	11.4%	0.02037	0.151%	-
-0.07890	11.8%	0.02254	0.167%	-
-0.07431	12.2%	0.02287	0.169%	-
-0.06972	12.5%	0.02947	0.218%	-
-0.06512	12.9%	0.02838	0.210%	-
-0.06053	13.3%	0.03130	0.231%	-
-0.05594	13.7%	0.03573	0.264%	-
-0.05135	14.1%	0.03940	0.291%	-
-0.04676	14.5%	0.04308	0.318%	-
-0.04216	14.9%	0.04750	0.351%	-
-0.03757	15.3%	0.04909	0.363%	-
-0.03298	15.7%	0.05000	0.370%	-
-0.02839	16.1%	0.05810	0.429%	-
-0.02380	16.5%	0.05601	0.414%	-
-0.01920	16.9%	0.06495	0.480%	-
-0.01461	17.3%	0.06219	0.460%	-
-0.01002	17.6%	0.07154	0.529%	-
-0.00543	18.0%	0.07613	0.563%	-
-0.00084	18.4%	0.08356	0.618%	-
0.00376	18.8%	0.08465	0.626%	-
0.00835	19.2%	0.09316	0.689%	-
0.01294	19.6%	0.09475	0.700%	-
0.01753	20.0%	0.09567	0.707%	-
0.02212	20.4%	0.09408	0.695%	-
0.02672	20.8%	0.10401	0.769%	-
0.03131	21.2%	0.09784	0.723%	-
0.03590	21.6%	0.10744	0.794%	-
0.04049	22.0%	0.10610	0.784%	-
0.04508	22.4%	0.11078	0.819%	-
0.04967	22.7%	0.11069	0.818%	-
0.05427	23.1%	0.11044	0.816%	-
0.05886	23.5%	0.11412	0.844%	-
0.06345	23.9%	0.12104	0.895%	-
0.06804	24.3%	0.11904	0.880%	-
0.07263	24.7%	0.11353	0.839%	-
0.07723	25.1%	0.11837	0.875%	-
0.08182	25.5%	0.11912	0.881%	-
0.08641	25.9%	0.12472	0.922%	-
0.09100	26.3%	0.12305	0.910%	-
0.09559	26.7%	0.11261	0.832%	-
0.10019	27.1%	0.11862	0.877%	-
0.10478	27.5%	0.12672	0.937%	-
0.10937	27.8%	0.11879	0.878%	-
0.11396	28.2%	0.12129	0.897%	-
0.11855	28.6%	0.12155	0.898%	-
0.12315	29.0%	0.12463	0.921%	-
0.12774	29.4%	0.12463	0.921%	-
0.13233	29.8%	0.11754	0.869%	-
0.13692	30.2%	0.11996	0.887%	-
0.14151	30.6%	0.12088	0.894%	-
0.14611	31.0%	0.12038	0.890%	-
0.15070	31.4%	0.11812	0.873%	-
0.15529	31.8%	0.11896	0.879%	-
0.15988	32.2%	0.11796	0.872%	-
0.16447	32.5%	0.11453	0.847%	-
0.16907	32.9%	0.10944	0.809%	-
0.17366	33.3%	0.10744	0.794%	-
0.17825	33.7%	0.10134	0.749%	-
0.18284	34.1%	0.09542	0.705%	-
0.18743	34.5%	0.10084	0.745%	-
0.19203	34.9%	0.09684	0.716%	-
0.19662	35.3%	0.09149	0.676%	1.165%
0.20121	35.7%	0.09492	0.702%	1.209%
0.20580	36.1%	0.09416	0.696%	1.199%
0.21039	36.5%	0.09825	0.726%	1.251%
0.21499	36.9%	0.09375	0.693%	1.194%
0.21958	37.3%	0.09333	0.690%	1.189%
0.22417	37.6%	0.09358	0.692%	1.192%
0.22876	38.0%	0.08849	0.654%	1.127%
0.23335	38.4%	0.08740	0.646%	1.113%
0.23795	38.8%	0.09174	0.678%	1.168%
0.24254	39.2%	0.08523	0.630%	1.085%
0.24713	39.6%	0.09007	0.666%	1.147%
0.25172	40.0%	0.08941	0.661%	1.139%
0.25631	40.4%	0.08765	0.648%	1.116%
0.26091	40.8%	0.08957	0.662%	1.141%
0.26550	41.2%	0.08840	0.654%	1.126%
0.27009	41.6%	0.08682	0.642%	1.106%
0.27468	42.0%	0.08698	0.643%	1.108%
0.27927	42.4%	0.08481	0.627%	1.080%
0.28387	42.7%	0.08348	0.617%	1.063%
0.28846	43.1%	0.08765	0.648%	1.116%
0.29305	43.5%	0.08214	0.607%	1.046%
0.29764	43.9%	0.08373	0.619%	1.066%
0.30223	44.3%	0.08390	0.620%	1.068%
0.30682	44.7%	0.08573	0.634%	1.092%
0.31142	45.1%	0.08331	0.616%	1.061%
0.31601	45.5%	0.07972	0.589%	1.015%
0.32060	45.9%	0.07847	0.580%	0.999%
0.32519	46.3%	0.07972	0.589%	1.015%
0.32978	46.7%	0.08189	0.605%	1.043%
0.33438	47.1%	0.07513	0.555%	0.957%
0.33897	47.5%	0.08423	0.623%	1.073%
0.34356	47.8%	0.07997	0.591%	1.018%
0.34815	48.2%	0.08289	0.613%	1.056%
0.35274	48.6%	0.07680	0.568%	0.978%
0.35734	49.0%	0.08064	0.596%	1.027%
0.36193	49.4%	0.07697	0.569%	0.980%
0.36652	49.8%	0.07872	0.582%	1.002%
0.37111	50.2%	0.07730	0.571%	0.984%
0.37570	50.6%	0.07889	0.583%	1.005%
0.38030	51.0%	0.07705	0.570%	0.981%
0.38489	51.4%	0.07137	0.528%	0.909%
0.38948	51.8%	0.07271	0.537%	0.926%
0.39407	52.2%	0.07405	0.547%	0.943%
0.39866	52.5%	0.06695	0.495%	0.853%
0.40326	52.9%	0.07380	0.546%	0.940%
0.40785	53.3%	0.07179	0.531%	0.914%
0.41244	53.7%	0.06503	0.481%	0.828%
0.41703	54.1%	0.07087	0.524%	0.903%
0.42162	54.5%	0.06737	0.498%	0.858%
0.42622	54.9%	0.06612	0.489%	0.842%
0.43081	55.3%	0.06795	0.502%	0.865%
0.43540	55.7%	0.06319	0.467%	0.805%
0.43999	56.1%	0.06912	0.511%	0.880%
0.44458	56.5%	0.06745	0.499%	0.859%
0.44918	56.9%	0.06662	0.492%	0.848%
0.45377	57.3%	0.06244	0.462%	0.795%
0.45836	57.6%	0.06436	0.476%	0.820%
0.46295	58.0%	0.06386	0.472%	0.813%
0.46754	58.4%	0.06378	0.471%	0.812%
0.47214	58.8%	0.06286	0.465%	0.801%
0.47673	59.2%	0.05702	0.421%	0.726%
0.48132	59.6%	0.06027	0.446%	0.768%
0.48591	60.0%	0.05685	0.420%	0.724%
0.49050	60.4%	0.05660	0.418%	0.721%
0.49510	60.8%	0.05693	0.421%	0.725%
0.49969	61.2%	0.05777	0.427%	0.736%
0.50428	61.6%	0.05718	0.423%	0.728%
0.50887	62.0%	0.05693	0.421%	0.725%
0.51346	62.4%	0.05201	0.384%	0.662%
0.51806	62.7%	0.05326	0.394%	0.678%
0.52265	63.1%	0.05151	0.381%	0.656%
0.52724	63.5%	0.04875	0.360%	0.621%
0.53183	63.9%	0.05084	0.376%	0.647%
0.53642	64.3%	0.05217	0.386%	0.664%
0.54102	64.7%	0.04817	0.356%	0.613%
0.54561	65.1%	0.05034	0.372%	0.641%
0.55020	65.5%	0.04875	0.360%	0.621%
0.55479	65.9%	0.05034	0.372%	0.641%
0.55938	66.3%	0.04358	0.322%	0.555%
0.56397	66.7%	0.04633	0.342%	0.590%
0.56857	67.1%	0.04349	0.322%	0.554%
0.57316	67.5%	0.04474	0.331%	0.570%
0.57775	67.8%	0.04007	0.296%	0.510%
0.58234	68.2%	0.04216	0.312%	0.537%
0.58693	68.6%	0.04541	0.336%	0.578%
0.59153	69.0%	0.04449	0.329%	0.567%
0.59612	69.4%	0.04408	0.326%	0.561%
0.60071	69.8%	0.04274	0.316%	0.544%
0.60530	70.2%	0.04116	0.304%	0.524%
0.60989	70.6%	0.03857	0.285%	0.491%
0.61449	71.0%	0.04166	0.308%	0.530%
0.61908	71.4%	0.03765	0.278%	0.479%
0.62367	71.8%	0.04141	0.306%	0.527%
0.62826	72.2%	0.03924	0.290%	0.500%
0.63285	72.5%	0.03907	0.289%	0.498%
0.63745	72.9%	0.03757	0.278%	0.478%
0.64204	73.3%	0.03698	0.273%	0.471%
0.64663	73.7%	0.03757	0.278%	0.478%
0.65122	74.1%	0.03389	0.251%	0.432%
0.65581	74.5%	0.03506	0.259%	0.446%
0.66041	74.9%	0.03556	0.263%	0.453%
0.66500	75.3%	0.03489	0.258%	0.444%
0.66959	75.7%	0.03114	0.230%	0.397%
0.67418	76.1%	0.03005	0.222%	0.383%
0.67877	76.5%	0.02897	0.214%	0.369%
0.68337	76.9%	0.03306	0.244%	0.421%
0.68796	77.3%	0.03256	0.241%	0.415%
0.69255	77.6%	0.03055	0.226%	0.389%
0.69714	78.0%	0.02780	0.205%	0.354%
0.70173	78.4%	0.02438	0.180%	0.310%
0.70633	78.8%	0.02771	0.205%	0.353%
0.71092	79.2%	0.02538	0.188%	0.323%
0.71551	79.6%	0.02621	0.194%	0.334%
0.72010	80.0%	0.02396	0.177%	0.305%
0.72469	80.4%	0.02312	0.171%	0.294%
0.72929	80.8%	0.02246	0.166%	0.286%
0.73388	81.2%	0.02112	0.156%	0.269%
0.73847	81.6%	0.01970	0.146%	0.251%
0.74306	82.0%	0.02296	0.170%	0.292%
0.74765	82.4%	0.02037	0.151%	0.259%
0.75225	82.7%	0.02271	0.168%	0.289%
0.75684	83.1%	0.01870	0.138%	0.238%
0.76143	83.5%	0.01770	0.131%	0.225%
0.76602	83.9%	0.01845	0.136%	0.235%
0.77061	84.3%	0.01720	0.127%	0.219%
0.77521	84.7%	0.01603	0.118%	0.204%
0.77980	85.1%	0.01695	0.125%	0.216%
0.78439	85.5%	0.01494	0.110%	0.190%
0.78898	85.9%	0.01561	0.115%	0.199%
0.79357	86.3%	0.01745	0.129%	0.222%
0.79817	86.7%	0.01427	0.106%	0.182%
0.80276	87.1%	0.01528	0.113%	0.195%
0.80735	87.5%	0.01661	0.123%	0.212%
0.81194	87.8%	0.01419	0.105%	0.181%
0.81653	88.2%	0.01544	0.114%	0.197%
0.82112	88.6%	0.01361	0.101%	0.173%
0.82572	89.0%	0.01344	0.099%	0.171%
0.83031	89.4%	0.01302	0.096%	0.166%
0.83490	89.8%	0.01202	0.089%	0.153%
0.83949	90.2%	0.01077	0.080%	0.137%
0.84408	90.6%	0.00835	0.062%	0.106%
0.84868	91.0%	0.00893	0.066%	0.114%
0.85327	91.4%	0.01035	0.077%	0.132%
0.85786	91.8%	0.00902	0.067%	0.115%
0.86245	92.2%	0.01027	0.076%	0.131%
0.86704	92.5%	0.00893	0.066%	0.114%
0.87164	92.9%	0.00893	0.066%	0.114%
0.87623	93.3%	0.00960	0.071%	0.122%
0.88082	93.7%	0.00918	0.068%	0.117%
0.88541	94.1%	0.00718	0.053%	0.091%
0.89000	94.5%	0.00810	0.060%	0.103%
0.89460	94.9%	0.00843	0.062%	0.107%
0.89919	95.3%	0.00718	0.053%	0.091%
0.90378	95.7%	0.00693	0.051%	0.088%
0.90837	96.1%	0.00643	0.048%	0.082%
0.91296	96.5%	0.00801	0.059%	0.102%
0.91756	96.9%	0.00776	0.057%	0.099%
0.92215	97.3%	0.00701	0.052%	0.089%
0.92674	97.6%	0.00559	0.041%	0.071%
0.93133	98.0%	0.00593	0.044%	0.075%
0.93592	98.4%	0.00593	0.044%	0.075%
0.94052	98.8%	0.00651	0.048%	0.083%
0.94511	99.2%	0.00534	0.039%	0.068%
0.94970	99.6%	0.00376	0.028%	0.048%
0.95429	100.0%	0.10385	0.768%	1.322%
Mean (total):	0.29075
========== Selection	==========
Begin:	0.19662
End:	0.95429
Number of voxels:	94066
Mean:	0.44628
Standard deviation:	0.18452
Standard error of mean:	0.00060
95% confidence limits
Minimum:	0.44508
Maximum:	0.44748
