# Supplementary material for: Age, but not short-term intensive swimming, affects chondrocyte turnover in zebrafish vertebral cartilage
Source: PeerJ. 2018 Oct 1;6:e5739. doi: 10.7717/peerj.5739 (PMC6171498; doi:10.7717/peerj.5739)
Supplement: Supplemental Information 2 — This dataset includes comma-separated-values (csv) files documenting the results of microCT scanning of the fourth spine of adult zebrafish before and after a 14-day intensive exercise training. [file peerj-06-5739-s002.zip › 4th spinal BMD raw data/Exercise after 14 day, #16__rec_voi_hist.csv]

12.07.2017 10:55
Histogram from VOI (46 files) of dataset:	2016-12-06_9um_80kv_ntu_zebra fish_#16__rec_voi
BMD	(%)	Area (mm^2)	Total (%)	Selected (%)
-0.21666	0.0%	0.00000	0.000%	-
-0.21207	0.4%	0.00000	0.000%	-
-0.20748	0.8%	0.00000	0.000%	-
-0.20288	1.2%	0.00000	0.000%	-
-0.19829	1.6%	0.00000	0.000%	-
-0.19370	2.0%	0.00000	0.000%	-
-0.18911	2.4%	0.00000	0.000%	-
-0.18452	2.7%	0.00000	0.000%	-
-0.17992	3.1%	0.00000	0.000%	-
-0.17533	3.5%	0.00000	0.000%	-
-0.17074	3.9%	0.00000	0.000%	-
-0.16615	4.3%	0.00000	0.000%	-
-0.16156	4.7%	0.00000	0.000%	-
-0.15696	5.1%	0.00008	0.001%	-
-0.15237	5.5%	0.00017	0.001%	-
-0.14778	5.9%	0.00025	0.002%	-
-0.14319	6.3%	0.00067	0.004%	-
-0.13860	6.7%	0.00050	0.003%	-
-0.13400	7.1%	0.00067	0.004%	-
-0.12941	7.5%	0.00175	0.011%	-
-0.12482	7.8%	0.00134	0.008%	-
-0.12023	8.2%	0.00225	0.014%	-
-0.11564	8.6%	0.00351	0.021%	-
-0.11104	9.0%	0.00417	0.025%	-
-0.10645	9.4%	0.00559	0.034%	-
-0.10186	9.8%	0.00643	0.039%	-
-0.09727	10.2%	0.00893	0.054%	-
-0.09268	10.6%	0.01035	0.063%	-
-0.08808	11.0%	0.01235	0.075%	-
-0.08349	11.4%	0.01478	0.089%	-
-0.07890	11.8%	0.01786	0.108%	-
-0.07431	12.2%	0.02045	0.124%	-
-0.06972	12.5%	0.02296	0.139%	-
-0.06512	12.9%	0.02429	0.147%	-
-0.06053	13.3%	0.02822	0.171%	-
-0.05594	13.7%	0.03423	0.207%	-
-0.05135	14.1%	0.03748	0.227%	-
-0.04676	14.5%	0.04383	0.265%	-
-0.04216	14.9%	0.05293	0.320%	-
-0.03757	15.3%	0.06194	0.375%	-
-0.03298	15.7%	0.06612	0.400%	-
-0.02839	16.1%	0.07747	0.469%	-
-0.02380	16.5%	0.09016	0.546%	-
-0.01920	16.9%	0.10644	0.644%	-
-0.01461	17.3%	0.11553	0.699%	-
-0.01002	17.6%	0.12931	0.783%	-
-0.00543	18.0%	0.14600	0.884%	-
-0.00084	18.4%	0.14809	0.897%	-
0.00376	18.8%	0.16212	0.981%	-
0.00835	19.2%	0.17572	1.064%	-
0.01294	19.6%	0.18557	1.123%	-
0.01753	20.0%	0.19325	1.170%	-
0.02212	20.4%	0.21437	1.298%	-
0.02672	20.8%	0.21462	1.299%	-
0.03131	21.2%	0.22489	1.361%	-
0.03590	21.6%	0.22623	1.370%	-
0.04049	22.0%	0.23023	1.394%	-
0.04508	22.4%	0.22531	1.364%	-
0.04967	22.7%	0.22598	1.368%	-
0.05427	23.1%	0.21830	1.322%	-
0.05886	23.5%	0.21245	1.286%	-
0.06345	23.9%	0.20653	1.250%	-
0.06804	24.3%	0.20569	1.245%	-
0.07263	24.7%	0.20795	1.259%	-
0.07723	25.1%	0.19334	1.170%	-
0.08182	25.5%	0.18908	1.145%	-
0.08641	25.9%	0.17839	1.080%	-
0.09100	26.3%	0.18399	1.114%	-
0.09559	26.7%	0.17380	1.052%	-
0.10019	27.1%	0.16487	0.998%	-
0.10478	27.5%	0.16303	0.987%	-
0.10937	27.8%	0.15318	0.927%	-
0.11396	28.2%	0.15260	0.924%	-
0.11855	28.6%	0.15009	0.909%	-
0.12315	29.0%	0.14575	0.882%	-
0.12774	29.4%	0.14125	0.855%	-
0.13233	29.8%	0.13983	0.847%	-
0.13692	30.2%	0.13473	0.816%	-
0.14151	30.6%	0.13223	0.801%	-
0.14611	31.0%	0.13098	0.793%	-
0.15070	31.4%	0.12655	0.766%	-
0.15529	31.8%	0.12347	0.747%	-
0.15988	32.2%	0.12355	0.748%	-
0.16447	32.5%	0.11370	0.688%	-
0.16907	32.9%	0.11570	0.700%	-
0.17366	33.3%	0.11261	0.682%	-
0.17825	33.7%	0.10669	0.646%	-
0.18284	34.1%	0.09984	0.604%	-
0.18743	34.5%	0.10427	0.631%	-
0.19203	34.9%	0.09659	0.585%	-
0.19662	35.3%	0.10193	0.617%	1.237%
0.20121	35.7%	0.09508	0.576%	1.154%
0.20580	36.1%	0.10159	0.615%	1.233%
0.21039	36.5%	0.09692	0.587%	1.176%
0.21499	36.9%	0.09775	0.592%	1.186%
0.21958	37.3%	0.09408	0.570%	1.142%
0.22417	37.6%	0.09425	0.571%	1.144%
0.22876	38.0%	0.09124	0.552%	1.107%
0.23335	38.4%	0.09199	0.557%	1.116%
0.23795	38.8%	0.09024	0.546%	1.095%
0.24254	39.2%	0.08548	0.518%	1.037%
0.24713	39.6%	0.08832	0.535%	1.072%
0.25172	40.0%	0.09492	0.575%	1.152%
0.25631	40.4%	0.08807	0.533%	1.069%
0.26091	40.8%	0.08598	0.521%	1.043%
0.26550	41.2%	0.08122	0.492%	0.986%
0.27009	41.6%	0.08348	0.505%	1.013%
0.27468	42.0%	0.08456	0.512%	1.026%
0.27927	42.4%	0.08047	0.487%	0.976%
0.28387	42.7%	0.08022	0.486%	0.973%
0.28846	43.1%	0.07939	0.481%	0.963%
0.29305	43.5%	0.08431	0.510%	1.023%
0.29764	43.9%	0.07764	0.470%	0.942%
0.30223	44.3%	0.08039	0.487%	0.975%
0.30682	44.7%	0.07663	0.464%	0.930%
0.31142	45.1%	0.07597	0.460%	0.922%
0.31601	45.5%	0.07713	0.467%	0.936%
0.32060	45.9%	0.07613	0.461%	0.924%
0.32519	46.3%	0.07446	0.451%	0.904%
0.32978	46.7%	0.07162	0.434%	0.869%
0.33438	47.1%	0.07154	0.433%	0.868%
0.33897	47.5%	0.07421	0.449%	0.900%
0.34356	47.8%	0.06645	0.402%	0.806%
0.34815	48.2%	0.07363	0.446%	0.893%
0.35274	48.6%	0.06720	0.407%	0.815%
0.35734	49.0%	0.06628	0.401%	0.804%
0.36193	49.4%	0.06954	0.421%	0.844%
0.36652	49.8%	0.06578	0.398%	0.798%
0.37111	50.2%	0.06486	0.393%	0.787%
0.37570	50.6%	0.06586	0.399%	0.799%
0.38030	51.0%	0.06687	0.405%	0.811%
0.38489	51.4%	0.06687	0.405%	0.811%
0.38948	51.8%	0.06561	0.397%	0.796%
0.39407	52.2%	0.05985	0.362%	0.726%
0.39866	52.5%	0.06052	0.366%	0.734%
0.40326	52.9%	0.05952	0.360%	0.722%
0.40785	53.3%	0.05935	0.359%	0.720%
0.41244	53.7%	0.05910	0.358%	0.717%
0.41703	54.1%	0.05693	0.345%	0.691%
0.42162	54.5%	0.05852	0.354%	0.710%
0.42622	54.9%	0.06094	0.369%	0.739%
0.43081	55.3%	0.05476	0.332%	0.664%
0.43540	55.7%	0.06061	0.367%	0.735%
0.43999	56.1%	0.05927	0.359%	0.719%
0.44458	56.5%	0.05844	0.354%	0.709%
0.44918	56.9%	0.05768	0.349%	0.700%
0.45377	57.3%	0.05576	0.338%	0.677%
0.45836	57.6%	0.05935	0.359%	0.720%
0.46295	58.0%	0.05793	0.351%	0.703%
0.46754	58.4%	0.05585	0.338%	0.678%
0.47214	58.8%	0.05977	0.362%	0.725%
0.47673	59.2%	0.06002	0.363%	0.728%
0.48132	59.6%	0.05885	0.356%	0.714%
0.48591	60.0%	0.05727	0.347%	0.695%
0.49050	60.4%	0.05718	0.346%	0.694%
0.49510	60.8%	0.05476	0.332%	0.664%
0.49969	61.2%	0.05902	0.357%	0.716%
0.50428	61.6%	0.05451	0.330%	0.661%
0.50887	62.0%	0.06019	0.364%	0.730%
0.51346	62.4%	0.05894	0.357%	0.715%
0.51806	62.7%	0.05685	0.344%	0.690%
0.52265	63.1%	0.05635	0.341%	0.684%
0.52724	63.5%	0.05593	0.339%	0.679%
0.53183	63.9%	0.05526	0.335%	0.671%
0.53642	64.3%	0.05543	0.336%	0.673%
0.54102	64.7%	0.05668	0.343%	0.688%
0.54561	65.1%	0.05393	0.326%	0.654%
0.55020	65.5%	0.05835	0.353%	0.708%
0.55479	65.9%	0.05685	0.344%	0.690%
0.55938	66.3%	0.05910	0.358%	0.717%
0.56397	66.7%	0.05802	0.351%	0.704%
0.56857	67.1%	0.05560	0.337%	0.675%
0.57316	67.5%	0.05860	0.355%	0.711%
0.57775	67.8%	0.05501	0.333%	0.668%
0.58234	68.2%	0.05576	0.338%	0.677%
0.58693	68.6%	0.05468	0.331%	0.663%
0.59153	69.0%	0.05685	0.344%	0.690%
0.59612	69.4%	0.05460	0.331%	0.662%
0.60071	69.8%	0.05426	0.328%	0.658%
0.60530	70.2%	0.05134	0.311%	0.623%
0.60989	70.6%	0.05368	0.325%	0.651%
0.61449	71.0%	0.05234	0.317%	0.635%
0.61908	71.4%	0.04942	0.299%	0.600%
0.62367	71.8%	0.04858	0.294%	0.590%
0.62826	72.2%	0.05535	0.335%	0.672%
0.63285	72.5%	0.05151	0.312%	0.625%
0.63745	72.9%	0.04767	0.289%	0.578%
0.64204	73.3%	0.04775	0.289%	0.579%
0.64663	73.7%	0.04817	0.292%	0.584%
0.65122	74.1%	0.04583	0.277%	0.556%
0.65581	74.5%	0.04533	0.274%	0.550%
0.66041	74.9%	0.04257	0.258%	0.517%
0.66500	75.3%	0.04341	0.263%	0.527%
0.66959	75.7%	0.03965	0.240%	0.481%
0.67418	76.1%	0.03732	0.226%	0.453%
0.67877	76.5%	0.03974	0.241%	0.482%
0.68337	76.9%	0.03907	0.237%	0.474%
0.68796	77.3%	0.03940	0.239%	0.478%
0.69255	77.6%	0.03439	0.208%	0.417%
0.69714	78.0%	0.03489	0.211%	0.423%
0.70173	78.4%	0.03373	0.204%	0.409%
0.70633	78.8%	0.03381	0.205%	0.410%
0.71092	79.2%	0.03656	0.221%	0.444%
0.71551	79.6%	0.02880	0.174%	0.349%
0.72010	80.0%	0.02897	0.175%	0.351%
0.72469	80.4%	0.02738	0.166%	0.332%
0.72929	80.8%	0.02746	0.166%	0.333%
0.73388	81.2%	0.02855	0.173%	0.346%
0.73847	81.6%	0.02605	0.158%	0.316%
0.74306	82.0%	0.02688	0.163%	0.326%
0.74765	82.4%	0.02387	0.145%	0.290%
0.75225	82.7%	0.02688	0.163%	0.326%
0.75684	83.1%	0.02646	0.160%	0.321%
0.76143	83.5%	0.02379	0.144%	0.289%
0.76602	83.9%	0.02045	0.124%	0.248%
0.77061	84.3%	0.02112	0.128%	0.256%
0.77521	84.7%	0.02179	0.132%	0.264%
0.77980	85.1%	0.01870	0.113%	0.227%
0.78439	85.5%	0.01912	0.116%	0.232%
0.78898	85.9%	0.02104	0.127%	0.255%
0.79357	86.3%	0.01862	0.113%	0.226%
0.79817	86.7%	0.02054	0.124%	0.249%
0.80276	87.1%	0.01912	0.116%	0.232%
0.80735	87.5%	0.01786	0.108%	0.217%
0.81194	87.8%	0.01661	0.101%	0.202%
0.81653	88.2%	0.01903	0.115%	0.231%
0.82112	88.6%	0.01569	0.095%	0.190%
0.82572	89.0%	0.01586	0.096%	0.192%
0.83031	89.4%	0.01611	0.098%	0.195%
0.83490	89.8%	0.01519	0.092%	0.184%
0.83949	90.2%	0.01453	0.088%	0.176%
0.84408	90.6%	0.01561	0.095%	0.189%
0.84868	91.0%	0.01386	0.084%	0.168%
0.85327	91.4%	0.01561	0.095%	0.189%
0.85786	91.8%	0.01302	0.079%	0.158%
0.86245	92.2%	0.01436	0.087%	0.174%
0.86704	92.5%	0.01235	0.075%	0.150%
0.87164	92.9%	0.01202	0.073%	0.146%
0.87623	93.3%	0.01043	0.063%	0.127%
0.88082	93.7%	0.01069	0.065%	0.130%
0.88541	94.1%	0.01185	0.072%	0.144%
0.89000	94.5%	0.01202	0.073%	0.146%
0.89460	94.9%	0.01085	0.066%	0.132%
0.89919	95.3%	0.00960	0.058%	0.116%
0.90378	95.7%	0.01119	0.068%	0.136%
0.90837	96.1%	0.00935	0.057%	0.113%
0.91296	96.5%	0.01010	0.061%	0.123%
0.91756	96.9%	0.00935	0.057%	0.113%
0.92215	97.3%	0.00918	0.056%	0.111%
0.92674	97.6%	0.01018	0.062%	0.124%
0.93133	98.0%	0.00860	0.052%	0.104%
0.93592	98.4%	0.00851	0.052%	0.103%
0.94052	98.8%	0.00935	0.057%	0.113%
0.94511	99.2%	0.00735	0.044%	0.089%
0.94970	99.6%	0.00818	0.050%	0.099%
0.95429	100.0%	0.21070	1.276%	2.557%
Mean (total):	0.26944
========== Selection	==========
Begin:	0.19662
End:	0.95429
Number of voxels:	98726
Mean:	0.47214
Standard deviation:	0.19978
Standard error of mean:	0.00064
95% confidence limits
Minimum:	0.47087
Maximum:	0.47341
