# Supplementary material for: Age, but not short-term intensive swimming, affects chondrocyte turnover in zebrafish vertebral cartilage
Source: PeerJ. 2018 Oct 1;6:e5739. doi: 10.7717/peerj.5739 (PMC6171498; doi:10.7717/peerj.5739)
Supplement: Supplemental Information 2 — This dataset includes comma-separated-values (csv) files documenting the results of microCT scanning of the fourth spine of adult zebrafish before and after a 14-day intensive exercise training. [file peerj-06-5739-s002.zip › 4th spinal BMD raw data/Exercise after 14 day, #17__rec_voi_hist.csv]

12.07.2017 10:57
Histogram from VOI (40 files) of dataset:	2016-12-06_9um_80kv_ntu_zebra fish_#17__rec_voi
BMD	(%)	Area (mm^2)	Total (%)	Selected (%)
-0.21666	0.0%	0.00000	0.000%	-
-0.21207	0.4%	0.00000	0.000%	-
-0.20748	0.8%	0.00000	0.000%	-
-0.20288	1.2%	0.00000	0.000%	-
-0.19829	1.6%	0.00000	0.000%	-
-0.19370	2.0%	0.00000	0.000%	-
-0.18911	2.4%	0.00000	0.000%	-
-0.18452	2.7%	0.00000	0.000%	-
-0.17992	3.1%	0.00000	0.000%	-
-0.17533	3.5%	0.00000	0.000%	-
-0.17074	3.9%	0.00000	0.000%	-
-0.16615	4.3%	0.00000	0.000%	-
-0.16156	4.7%	0.00000	0.000%	-
-0.15696	5.1%	0.00008	0.001%	-
-0.15237	5.5%	0.00000	0.000%	-
-0.14778	5.9%	0.00008	0.001%	-
-0.14319	6.3%	0.00008	0.001%	-
-0.13860	6.7%	0.00008	0.001%	-
-0.13400	7.1%	0.00008	0.001%	-
-0.12941	7.5%	0.00017	0.002%	-
-0.12482	7.8%	0.00008	0.001%	-
-0.12023	8.2%	0.00025	0.002%	-
-0.11564	8.6%	0.00008	0.001%	-
-0.11104	9.0%	0.00000	0.000%	-
-0.10645	9.4%	0.00025	0.002%	-
-0.10186	9.8%	0.00067	0.006%	-
-0.09727	10.2%	0.00184	0.017%	-
-0.09268	10.6%	0.00292	0.027%	-
-0.08808	11.0%	0.00484	0.045%	-
-0.08349	11.4%	0.00518	0.048%	-
-0.07890	11.8%	0.00643	0.060%	-
-0.07431	12.2%	0.00776	0.072%	-
-0.06972	12.5%	0.00902	0.084%	-
-0.06512	12.9%	0.01210	0.112%	-
-0.06053	13.3%	0.01528	0.142%	-
-0.05594	13.7%	0.01553	0.144%	-
-0.05135	14.1%	0.01586	0.147%	-
-0.04676	14.5%	0.01962	0.182%	-
-0.04216	14.9%	0.01920	0.178%	-
-0.03757	15.3%	0.02212	0.205%	-
-0.03298	15.7%	0.02788	0.258%	-
-0.02839	16.1%	0.03089	0.286%	-
-0.02380	16.5%	0.03439	0.319%	-
-0.01920	16.9%	0.03999	0.371%	-
-0.01461	17.3%	0.04441	0.412%	-
-0.01002	17.6%	0.04808	0.446%	-
-0.00543	18.0%	0.05351	0.496%	-
-0.00084	18.4%	0.05518	0.511%	-
0.00376	18.8%	0.05910	0.548%	-
0.00835	19.2%	0.07012	0.650%	-
0.01294	19.6%	0.06804	0.631%	-
0.01753	20.0%	0.07229	0.670%	-
0.02212	20.4%	0.08223	0.762%	-
0.02672	20.8%	0.08114	0.752%	-
0.03131	21.2%	0.08198	0.760%	-
0.03590	21.6%	0.08573	0.795%	-
0.04049	22.0%	0.09108	0.844%	-
0.04508	22.4%	0.09458	0.877%	-
0.04967	22.7%	0.09533	0.884%	-
0.05427	23.1%	0.09241	0.857%	-
0.05886	23.5%	0.09174	0.850%	-
0.06345	23.9%	0.09692	0.898%	-
0.06804	24.3%	0.09600	0.890%	-
0.07263	24.7%	0.10176	0.943%	-
0.07723	25.1%	0.10093	0.936%	-
0.08182	25.5%	0.09300	0.862%	-
0.08641	25.9%	0.09425	0.874%	-
0.09100	26.3%	0.09099	0.843%	-
0.09559	26.7%	0.08431	0.782%	-
0.10019	27.1%	0.09325	0.864%	-
0.10478	27.5%	0.08648	0.802%	-
0.10937	27.8%	0.08849	0.820%	-
0.11396	28.2%	0.08665	0.803%	-
0.11855	28.6%	0.08774	0.813%	-
0.12315	29.0%	0.08131	0.754%	-
0.12774	29.4%	0.08365	0.775%	-
0.13233	29.8%	0.08173	0.758%	-
0.13692	30.2%	0.07555	0.700%	-
0.14151	30.6%	0.07630	0.707%	-
0.14611	31.0%	0.07112	0.659%	-
0.15070	31.4%	0.07071	0.655%	-
0.15529	31.8%	0.06687	0.620%	-
0.15988	32.2%	0.06628	0.614%	-
0.16447	32.5%	0.06787	0.629%	-
0.16907	32.9%	0.06294	0.583%	-
0.17366	33.3%	0.06010	0.557%	-
0.17825	33.7%	0.06144	0.570%	-
0.18284	34.1%	0.06394	0.593%	-
0.18743	34.5%	0.06044	0.560%	-
0.19203	34.9%	0.06578	0.610%	-
0.19662	35.3%	0.06219	0.576%	0.900%
0.20121	35.7%	0.06503	0.603%	0.941%
0.20580	36.1%	0.06194	0.574%	0.896%
0.21039	36.5%	0.06194	0.574%	0.896%
0.21499	36.9%	0.05944	0.551%	0.860%
0.21958	37.3%	0.06010	0.557%	0.870%
0.22417	37.6%	0.06219	0.576%	0.900%
0.22876	38.0%	0.06010	0.557%	0.870%
0.23335	38.4%	0.05827	0.540%	0.843%
0.23795	38.8%	0.06169	0.572%	0.893%
0.24254	39.2%	0.05994	0.556%	0.867%
0.24713	39.6%	0.05919	0.549%	0.856%
0.25172	40.0%	0.06111	0.566%	0.884%
0.25631	40.4%	0.06027	0.559%	0.872%
0.26091	40.8%	0.06069	0.563%	0.878%
0.26550	41.2%	0.05635	0.522%	0.815%
0.27009	41.6%	0.05785	0.536%	0.837%
0.27468	42.0%	0.05935	0.550%	0.859%
0.27927	42.4%	0.05251	0.487%	0.760%
0.28387	42.7%	0.05935	0.550%	0.859%
0.28846	43.1%	0.05551	0.515%	0.803%
0.29305	43.5%	0.05685	0.527%	0.823%
0.29764	43.9%	0.05485	0.508%	0.794%
0.30223	44.3%	0.05318	0.493%	0.769%
0.30682	44.7%	0.05109	0.474%	0.739%
0.31142	45.1%	0.05259	0.487%	0.761%
0.31601	45.5%	0.05017	0.465%	0.726%
0.32060	45.9%	0.05343	0.495%	0.773%
0.32519	46.3%	0.05259	0.487%	0.761%
0.32978	46.7%	0.05126	0.475%	0.742%
0.33438	47.1%	0.05217	0.484%	0.755%
0.33897	47.5%	0.05134	0.476%	0.743%
0.34356	47.8%	0.05585	0.518%	0.808%
0.34815	48.2%	0.05059	0.469%	0.732%
0.35274	48.6%	0.05059	0.469%	0.732%
0.35734	49.0%	0.05059	0.469%	0.732%
0.36193	49.4%	0.05201	0.482%	0.752%
0.36652	49.8%	0.05268	0.488%	0.762%
0.37111	50.2%	0.05092	0.472%	0.737%
0.37570	50.6%	0.05017	0.465%	0.726%
0.38030	51.0%	0.05209	0.483%	0.754%
0.38489	51.4%	0.04892	0.453%	0.708%
0.38948	51.8%	0.05034	0.467%	0.728%
0.39407	52.2%	0.04508	0.418%	0.652%
0.39866	52.5%	0.05159	0.478%	0.746%
0.40326	52.9%	0.04984	0.462%	0.721%
0.40785	53.3%	0.05025	0.466%	0.727%
0.41244	53.7%	0.05226	0.484%	0.756%
0.41703	54.1%	0.05101	0.473%	0.738%
0.42162	54.5%	0.05434	0.504%	0.786%
0.42622	54.9%	0.05142	0.477%	0.744%
0.43081	55.3%	0.05184	0.481%	0.750%
0.43540	55.7%	0.05276	0.489%	0.763%
0.43999	56.1%	0.05176	0.480%	0.749%
0.44458	56.5%	0.04917	0.456%	0.711%
0.44918	56.9%	0.04992	0.463%	0.722%
0.45377	57.3%	0.04566	0.423%	0.661%
0.45836	57.6%	0.04758	0.441%	0.688%
0.46295	58.0%	0.05151	0.477%	0.745%
0.46754	58.4%	0.05067	0.470%	0.733%
0.47214	58.8%	0.05176	0.480%	0.749%
0.47673	59.2%	0.04683	0.434%	0.678%
0.48132	59.6%	0.05434	0.504%	0.786%
0.48591	60.0%	0.05376	0.498%	0.778%
0.49050	60.4%	0.05034	0.467%	0.728%
0.49510	60.8%	0.04842	0.449%	0.701%
0.49969	61.2%	0.04850	0.450%	0.702%
0.50428	61.6%	0.05067	0.470%	0.733%
0.50887	62.0%	0.04817	0.446%	0.697%
0.51346	62.4%	0.05076	0.470%	0.734%
0.51806	62.7%	0.05092	0.472%	0.737%
0.52265	63.1%	0.05017	0.465%	0.726%
0.52724	63.5%	0.04800	0.445%	0.694%
0.53183	63.9%	0.05376	0.498%	0.778%
0.53642	64.3%	0.05384	0.499%	0.779%
0.54102	64.7%	0.05460	0.506%	0.790%
0.54561	65.1%	0.05376	0.498%	0.778%
0.55020	65.5%	0.05293	0.491%	0.766%
0.55479	65.9%	0.05560	0.515%	0.804%
0.55938	66.3%	0.05025	0.466%	0.727%
0.56397	66.7%	0.04850	0.450%	0.702%
0.56857	67.1%	0.05334	0.494%	0.772%
0.57316	67.5%	0.05535	0.513%	0.801%
0.57775	67.8%	0.05184	0.481%	0.750%
0.58234	68.2%	0.04925	0.457%	0.713%
0.58693	68.6%	0.05259	0.487%	0.761%
0.59153	69.0%	0.05151	0.477%	0.745%
0.59612	69.4%	0.05050	0.468%	0.731%
0.60071	69.8%	0.05518	0.511%	0.798%
0.60530	70.2%	0.05134	0.476%	0.743%
0.60989	70.6%	0.05635	0.522%	0.815%
0.61449	71.0%	0.05376	0.498%	0.778%
0.61908	71.4%	0.05134	0.476%	0.743%
0.62367	71.8%	0.05059	0.469%	0.732%
0.62826	72.2%	0.04817	0.446%	0.697%
0.63285	72.5%	0.05142	0.477%	0.744%
0.63745	72.9%	0.04850	0.450%	0.702%
0.64204	73.3%	0.04742	0.440%	0.686%
0.64663	73.7%	0.05034	0.467%	0.728%
0.65122	74.1%	0.04783	0.443%	0.692%
0.65581	74.5%	0.04867	0.451%	0.704%
0.66041	74.9%	0.04474	0.415%	0.647%
0.66500	75.3%	0.04433	0.411%	0.641%
0.66959	75.7%	0.04366	0.405%	0.632%
0.67418	76.1%	0.04132	0.383%	0.598%
0.67877	76.5%	0.03873	0.359%	0.560%
0.68337	76.9%	0.04124	0.382%	0.597%
0.68796	77.3%	0.03757	0.348%	0.544%
0.69255	77.6%	0.03924	0.364%	0.568%
0.69714	78.0%	0.03573	0.331%	0.517%
0.70173	78.4%	0.03873	0.359%	0.560%
0.70633	78.8%	0.03523	0.327%	0.510%
0.71092	79.2%	0.03406	0.316%	0.493%
0.71551	79.6%	0.03055	0.283%	0.442%
0.72010	80.0%	0.03247	0.301%	0.470%
0.72469	80.4%	0.02905	0.269%	0.420%
0.72929	80.8%	0.03164	0.293%	0.458%
0.73388	81.2%	0.02538	0.235%	0.367%
0.73847	81.6%	0.02646	0.245%	0.383%
0.74306	82.0%	0.02396	0.222%	0.347%
0.74765	82.4%	0.02630	0.244%	0.380%
0.75225	82.7%	0.02513	0.233%	0.364%
0.75684	83.1%	0.02521	0.234%	0.365%
0.76143	83.5%	0.02321	0.215%	0.336%
0.76602	83.9%	0.02438	0.226%	0.353%
0.77061	84.3%	0.02279	0.211%	0.330%
0.77521	84.7%	0.02045	0.190%	0.296%
0.77980	85.1%	0.01853	0.172%	0.268%
0.78439	85.5%	0.01970	0.183%	0.285%
0.78898	85.9%	0.01795	0.166%	0.260%
0.79357	86.3%	0.01903	0.176%	0.275%
0.79817	86.7%	0.02087	0.193%	0.302%
0.80276	87.1%	0.01853	0.172%	0.268%
0.80735	87.5%	0.01736	0.161%	0.251%
0.81194	87.8%	0.01736	0.161%	0.251%
0.81653	88.2%	0.01594	0.148%	0.231%
0.82112	88.6%	0.01645	0.152%	0.238%
0.82572	89.0%	0.01703	0.158%	0.246%
0.83031	89.4%	0.01586	0.147%	0.229%
0.83490	89.8%	0.01561	0.145%	0.226%
0.83949	90.2%	0.01419	0.132%	0.205%
0.84408	90.6%	0.01561	0.145%	0.226%
0.84868	91.0%	0.01444	0.134%	0.209%
0.85327	91.4%	0.01185	0.110%	0.172%
0.85786	91.8%	0.01436	0.133%	0.208%
0.86245	92.2%	0.01319	0.122%	0.191%
0.86704	92.5%	0.01302	0.121%	0.188%
0.87164	92.9%	0.01244	0.115%	0.180%
0.87623	93.3%	0.01369	0.127%	0.198%
0.88082	93.7%	0.01085	0.101%	0.157%
0.88541	94.1%	0.01244	0.115%	0.180%
0.89000	94.5%	0.01135	0.105%	0.164%
0.89460	94.9%	0.01135	0.105%	0.164%
0.89919	95.3%	0.01110	0.103%	0.161%
0.90378	95.7%	0.01269	0.118%	0.184%
0.90837	96.1%	0.00843	0.078%	0.122%
0.91296	96.5%	0.00918	0.085%	0.133%
0.91756	96.9%	0.00910	0.084%	0.132%
0.92215	97.3%	0.00768	0.071%	0.111%
0.92674	97.6%	0.00860	0.080%	0.124%
0.93133	98.0%	0.00751	0.070%	0.109%
0.93592	98.4%	0.00851	0.079%	0.123%
0.94052	98.8%	0.00726	0.067%	0.105%
0.94511	99.2%	0.00818	0.076%	0.118%
0.94970	99.6%	0.00618	0.057%	0.089%
0.95429	100.0%	0.20953	1.942%	3.032%
Mean (total):	0.34998
========== Selection	==========
Begin:	0.19662
End:	0.95429
Number of voxels:	82795
Mean:	0.50237
Standard deviation:	0.20060
Standard error of mean:	0.00070
95% confidence limits
Minimum:	0.50097
Maximum:	0.50376
