# Supplementary material for: Age, but not short-term intensive swimming, affects chondrocyte turnover in zebrafish vertebral cartilage
Source: PeerJ. 2018 Oct 1;6:e5739. doi: 10.7717/peerj.5739 (PMC6171498; doi:10.7717/peerj.5739)
Supplement: Supplemental Information 2 — This dataset includes comma-separated-values (csv) files documenting the results of microCT scanning of the fourth spine of adult zebrafish before and after a 14-day intensive exercise training. [file peerj-06-5739-s002.zip › 4th spinal BMD raw data/Exercise before 14 day, #04__rec_voi_hist.csv]

12.07.2017 09:43
Histogram from VOI (53 files) of dataset:	2016-11-14_9um_80kv_ntu_zebra fish_#04__rec_voi
BMD	(%)	Area (mm^2)	Total (%)	Selected (%)
-0.21666	0.0%	0.00000	0.000%	-
-0.21207	0.4%	0.00000	0.000%	-
-0.20748	0.8%	0.00000	0.000%	-
-0.20288	1.2%	0.00000	0.000%	-
-0.19829	1.6%	0.00000	0.000%	-
-0.19370	2.0%	0.00000	0.000%	-
-0.18911	2.4%	0.00000	0.000%	-
-0.18452	2.7%	0.00000	0.000%	-
-0.17992	3.1%	0.00000	0.000%	-
-0.17533	3.5%	0.00000	0.000%	-
-0.17074	3.9%	0.00033	0.001%	-
-0.16615	4.3%	0.00042	0.002%	-
-0.16156	4.7%	0.00033	0.001%	-
-0.15696	5.1%	0.00050	0.002%	-
-0.15237	5.5%	0.00050	0.002%	-
-0.14778	5.9%	0.00017	0.001%	-
-0.14319	6.3%	0.00017	0.001%	-
-0.13860	6.7%	0.00100	0.004%	-
-0.13400	7.1%	0.00159	0.007%	-
-0.12941	7.5%	0.00167	0.007%	-
-0.12482	7.8%	0.00184	0.008%	-
-0.12023	8.2%	0.00301	0.013%	-
-0.11564	8.6%	0.00442	0.019%	-
-0.11104	9.0%	0.00509	0.022%	-
-0.10645	9.4%	0.00568	0.025%	-
-0.10186	9.8%	0.00668	0.029%	-
-0.09727	10.2%	0.00943	0.041%	-
-0.09268	10.6%	0.01219	0.054%	-
-0.08808	11.0%	0.01619	0.071%	-
-0.08349	11.4%	0.02321	0.102%	-
-0.07890	11.8%	0.02546	0.112%	-
-0.07431	12.2%	0.03156	0.139%	-
-0.06972	12.5%	0.03665	0.161%	-
-0.06512	12.9%	0.04024	0.177%	-
-0.06053	13.3%	0.04950	0.217%	-
-0.05594	13.7%	0.05969	0.262%	-
-0.05135	14.1%	0.06745	0.296%	-
-0.04676	14.5%	0.07304	0.321%	-
-0.04216	14.9%	0.08573	0.377%	-
-0.03757	15.3%	0.09608	0.422%	-
-0.03298	15.7%	0.11470	0.504%	-
-0.02839	16.1%	0.12597	0.553%	-
-0.02380	16.5%	0.14584	0.641%	-
-0.01920	16.9%	0.16036	0.705%	-
-0.01461	17.3%	0.17230	0.757%	-
-0.01002	17.6%	0.19985	0.878%	-
-0.00543	18.0%	0.21588	0.948%	-
-0.00084	18.4%	0.21930	0.964%	-
0.00376	18.8%	0.23917	1.051%	-
0.00835	19.2%	0.25194	1.107%	-
0.01294	19.6%	0.25812	1.134%	-
0.01753	20.0%	0.27348	1.202%	-
0.02212	20.4%	0.28625	1.258%	-
0.02672	20.8%	0.29426	1.293%	-
0.03131	21.2%	0.31246	1.373%	-
0.03590	21.6%	0.32565	1.431%	-
0.04049	22.0%	0.31931	1.403%	-
0.04508	22.4%	0.31780	1.396%	-
0.04967	22.7%	0.33408	1.468%	-
0.05427	23.1%	0.34118	1.499%	-
0.05886	23.5%	0.33567	1.475%	-
0.06345	23.9%	0.34168	1.501%	-
0.06804	24.3%	0.32598	1.432%	-
0.07263	24.7%	0.32649	1.434%	-
0.07723	25.1%	0.31588	1.388%	-
0.08182	25.5%	0.31238	1.372%	-
0.08641	25.9%	0.30420	1.337%	-
0.09100	26.3%	0.28784	1.265%	-
0.09559	26.7%	0.27815	1.222%	-
0.10019	27.1%	0.26914	1.182%	-
0.10478	27.5%	0.26104	1.147%	-
0.10937	27.8%	0.24710	1.086%	-
0.11396	28.2%	0.24009	1.055%	-
0.11855	28.6%	0.23399	1.028%	-
0.12315	29.0%	0.22372	0.983%	-
0.12774	29.4%	0.21538	0.946%	-
0.13233	29.8%	0.21128	0.928%	-
0.13692	30.2%	0.20285	0.891%	-
0.14151	30.6%	0.18591	0.817%	-
0.14611	31.0%	0.18666	0.820%	-
0.15070	31.4%	0.17021	0.748%	-
0.15529	31.8%	0.16738	0.735%	-
0.15988	32.2%	0.15402	0.677%	-
0.16447	32.5%	0.15502	0.681%	-
0.16907	32.9%	0.14584	0.641%	-
0.17366	33.3%	0.14408	0.633%	-
0.17825	33.7%	0.13832	0.608%	-
0.18284	34.1%	0.13482	0.592%	-
0.18743	34.5%	0.12814	0.563%	-
0.19203	34.9%	0.12054	0.530%	-
0.19662	35.3%	0.11862	0.521%	1.137%
0.20121	35.7%	0.11553	0.508%	1.108%
0.20580	36.1%	0.11462	0.504%	1.099%
0.21039	36.5%	0.11078	0.487%	1.062%
0.21499	36.9%	0.11796	0.518%	1.131%
0.21958	37.3%	0.10936	0.480%	1.049%
0.22417	37.6%	0.11094	0.487%	1.064%
0.22876	38.0%	0.10134	0.445%	0.972%
0.23335	38.4%	0.10435	0.458%	1.001%
0.23795	38.8%	0.10502	0.461%	1.007%
0.24254	39.2%	0.10685	0.469%	1.025%
0.24713	39.6%	0.10260	0.451%	0.984%
0.25172	40.0%	0.09851	0.433%	0.945%
0.25631	40.4%	0.09633	0.423%	0.924%
0.26091	40.8%	0.09817	0.431%	0.941%
0.26550	41.2%	0.09700	0.426%	0.930%
0.27009	41.6%	0.09258	0.407%	0.888%
0.27468	42.0%	0.09917	0.436%	0.951%
0.27927	42.4%	0.08982	0.395%	0.861%
0.28387	42.7%	0.08890	0.391%	0.853%
0.28846	43.1%	0.09091	0.399%	0.872%
0.29305	43.5%	0.08857	0.389%	0.849%
0.29764	43.9%	0.08832	0.388%	0.847%
0.30223	44.3%	0.09124	0.401%	0.875%
0.30682	44.7%	0.08481	0.373%	0.813%
0.31142	45.1%	0.08815	0.387%	0.845%
0.31601	45.5%	0.08456	0.372%	0.811%
0.32060	45.9%	0.08122	0.357%	0.779%
0.32519	46.3%	0.08799	0.387%	0.844%
0.32978	46.7%	0.08715	0.383%	0.836%
0.33438	47.1%	0.08114	0.357%	0.778%
0.33897	47.5%	0.08006	0.352%	0.768%
0.34356	47.8%	0.08673	0.381%	0.832%
0.34815	48.2%	0.08248	0.362%	0.791%
0.35274	48.6%	0.08214	0.361%	0.788%
0.35734	49.0%	0.08323	0.366%	0.798%
0.36193	49.4%	0.08248	0.362%	0.791%
0.36652	49.8%	0.07939	0.349%	0.761%
0.37111	50.2%	0.07964	0.350%	0.764%
0.37570	50.6%	0.07764	0.341%	0.744%
0.38030	51.0%	0.07989	0.351%	0.766%
0.38489	51.4%	0.07588	0.333%	0.728%
0.38948	51.8%	0.07780	0.342%	0.746%
0.39407	52.2%	0.07839	0.344%	0.752%
0.39866	52.5%	0.07580	0.333%	0.727%
0.40326	52.9%	0.07797	0.343%	0.748%
0.40785	53.3%	0.07672	0.337%	0.736%
0.41244	53.7%	0.07530	0.331%	0.722%
0.41703	54.1%	0.07530	0.331%	0.722%
0.42162	54.5%	0.07304	0.321%	0.700%
0.42622	54.9%	0.07655	0.336%	0.734%
0.43081	55.3%	0.07864	0.346%	0.754%
0.43540	55.7%	0.07521	0.330%	0.721%
0.43999	56.1%	0.07371	0.324%	0.707%
0.44458	56.5%	0.07747	0.340%	0.743%
0.44918	56.9%	0.07563	0.332%	0.725%
0.45377	57.3%	0.07046	0.310%	0.676%
0.45836	57.6%	0.07313	0.321%	0.701%
0.46295	58.0%	0.07580	0.333%	0.727%
0.46754	58.4%	0.07805	0.343%	0.748%
0.47214	58.8%	0.07346	0.323%	0.704%
0.47673	59.2%	0.07880	0.346%	0.756%
0.48132	59.6%	0.07505	0.330%	0.720%
0.48591	60.0%	0.07572	0.333%	0.726%
0.49050	60.4%	0.07263	0.319%	0.696%
0.49510	60.8%	0.06829	0.300%	0.655%
0.49969	61.2%	0.07104	0.312%	0.681%
0.50428	61.6%	0.07304	0.321%	0.700%
0.50887	62.0%	0.07254	0.319%	0.696%
0.51346	62.4%	0.07229	0.318%	0.693%
0.51806	62.7%	0.06937	0.305%	0.665%
0.52265	63.1%	0.06820	0.300%	0.654%
0.52724	63.5%	0.06954	0.306%	0.667%
0.53183	63.9%	0.07346	0.323%	0.704%
0.53642	64.3%	0.06745	0.296%	0.647%
0.54102	64.7%	0.07087	0.311%	0.680%
0.54561	65.1%	0.07263	0.319%	0.696%
0.55020	65.5%	0.06812	0.299%	0.653%
0.55479	65.9%	0.07029	0.309%	0.674%
0.55938	66.3%	0.07037	0.309%	0.675%
0.56397	66.7%	0.07004	0.308%	0.672%
0.56857	67.1%	0.07296	0.321%	0.700%
0.57316	67.5%	0.07179	0.315%	0.688%
0.57775	67.8%	0.06795	0.299%	0.652%
0.58234	68.2%	0.06753	0.297%	0.648%
0.58693	68.6%	0.06753	0.297%	0.648%
0.59153	69.0%	0.06662	0.293%	0.639%
0.59612	69.4%	0.06511	0.286%	0.624%
0.60071	69.8%	0.06461	0.284%	0.620%
0.60530	70.2%	0.06670	0.293%	0.640%
0.60989	70.6%	0.06662	0.293%	0.639%
0.61449	71.0%	0.06887	0.303%	0.660%
0.61908	71.4%	0.06394	0.281%	0.613%
0.62367	71.8%	0.06102	0.268%	0.585%
0.62826	72.2%	0.06586	0.289%	0.632%
0.63285	72.5%	0.05994	0.263%	0.575%
0.63745	72.9%	0.05902	0.259%	0.566%
0.64204	73.3%	0.06127	0.269%	0.588%
0.64663	73.7%	0.05401	0.237%	0.518%
0.65122	74.1%	0.05601	0.246%	0.537%
0.65581	74.5%	0.06461	0.284%	0.620%
0.66041	74.9%	0.05768	0.253%	0.553%
0.66500	75.3%	0.05860	0.257%	0.562%
0.66959	75.7%	0.06219	0.273%	0.596%
0.67418	76.1%	0.05935	0.261%	0.569%
0.67877	76.5%	0.05702	0.251%	0.547%
0.68337	76.9%	0.05768	0.253%	0.553%
0.68796	77.3%	0.05835	0.256%	0.560%
0.69255	77.6%	0.05293	0.233%	0.508%
0.69714	78.0%	0.05084	0.223%	0.487%
0.70173	78.4%	0.04858	0.213%	0.466%
0.70633	78.8%	0.05543	0.244%	0.532%
0.71092	79.2%	0.04942	0.217%	0.474%
0.71551	79.6%	0.05217	0.229%	0.500%
0.72010	80.0%	0.04892	0.215%	0.469%
0.72469	80.4%	0.05067	0.223%	0.486%
0.72929	80.8%	0.05351	0.235%	0.513%
0.73388	81.2%	0.04942	0.217%	0.474%
0.73847	81.6%	0.05276	0.232%	0.506%
0.74306	82.0%	0.04909	0.216%	0.471%
0.74765	82.4%	0.04257	0.187%	0.408%
0.75225	82.7%	0.04266	0.187%	0.409%
0.75684	83.1%	0.04516	0.198%	0.433%
0.76143	83.5%	0.04116	0.181%	0.395%
0.76602	83.9%	0.04374	0.192%	0.419%
0.77061	84.3%	0.04015	0.176%	0.385%
0.77521	84.7%	0.03940	0.173%	0.378%
0.77980	85.1%	0.03782	0.166%	0.363%
0.78439	85.5%	0.03189	0.140%	0.306%
0.78898	85.9%	0.03523	0.155%	0.338%
0.79357	86.3%	0.03172	0.139%	0.304%
0.79817	86.7%	0.03339	0.147%	0.320%
0.80276	87.1%	0.03331	0.146%	0.319%
0.80735	87.5%	0.02888	0.127%	0.277%
0.81194	87.8%	0.02888	0.127%	0.277%
0.81653	88.2%	0.02646	0.116%	0.254%
0.82112	88.6%	0.02546	0.112%	0.244%
0.82572	89.0%	0.02721	0.120%	0.261%
0.83031	89.4%	0.02413	0.106%	0.231%
0.83490	89.8%	0.02271	0.100%	0.218%
0.83949	90.2%	0.02605	0.114%	0.250%
0.84408	90.6%	0.02413	0.106%	0.231%
0.84868	91.0%	0.02496	0.110%	0.239%
0.85327	91.4%	0.02087	0.092%	0.200%
0.85786	91.8%	0.01928	0.085%	0.185%
0.86245	92.2%	0.02020	0.089%	0.194%
0.86704	92.5%	0.02095	0.092%	0.201%
0.87164	92.9%	0.01987	0.087%	0.191%
0.87623	93.3%	0.02029	0.089%	0.195%
0.88082	93.7%	0.01995	0.088%	0.191%
0.88541	94.1%	0.01820	0.080%	0.175%
0.89000	94.5%	0.01753	0.077%	0.168%
0.89460	94.9%	0.01862	0.082%	0.179%
0.89919	95.3%	0.01653	0.073%	0.158%
0.90378	95.7%	0.01594	0.070%	0.153%
0.90837	96.1%	0.01536	0.067%	0.147%
0.91296	96.5%	0.01544	0.068%	0.148%
0.91756	96.9%	0.01486	0.065%	0.142%
0.92215	97.3%	0.01311	0.058%	0.126%
0.92674	97.6%	0.01311	0.058%	0.126%
0.93133	98.0%	0.01327	0.058%	0.127%
0.93592	98.4%	0.01160	0.051%	0.111%
0.94052	98.8%	0.01227	0.054%	0.118%
0.94511	99.2%	0.01127	0.050%	0.108%
0.94970	99.6%	0.01069	0.047%	0.102%
0.95429	100.0%	0.20552	0.903%	1.971%
Mean (total):	0.25986
========== Selection	==========
Begin:	0.19662
End:	0.95429
Number of voxels:	124926
Mean:	0.48897
Standard deviation:	0.20216
Standard error of mean:	0.00057
95% confidence limits
Minimum:	0.48783
Maximum:	0.49012
