# Supplementary material for: Age, but not short-term intensive swimming, affects chondrocyte turnover in zebrafish vertebral cartilage
Source: PeerJ. 2018 Oct 1;6:e5739. doi: 10.7717/peerj.5739 (PMC6171498; doi:10.7717/peerj.5739)
Supplement: Supplemental Information 2 — This dataset includes comma-separated-values (csv) files documenting the results of microCT scanning of the fourth spine of adult zebrafish before and after a 14-day intensive exercise training. [file peerj-06-5739-s002.zip › 4th spinal BMD raw data/Exercise before 14 day, #05__rec_voi_hist.csv]

12.07.2017 10:26
Histogram from VOI (43 files) of dataset:	2016-11-14_9um_80kv_ntu_zebra fish_#05__rec_voi
BMD	(%)	Area (mm^2)	Total (%)	Selected (%)
-0.21666	0.0%	0.00000	0.000%	-
-0.21207	0.4%	0.00000	0.000%	-
-0.20748	0.8%	0.00000	0.000%	-
-0.20288	1.2%	0.00000	0.000%	-
-0.19829	1.6%	0.00000	0.000%	-
-0.19370	2.0%	0.00000	0.000%	-
-0.18911	2.4%	0.00000	0.000%	-
-0.18452	2.7%	0.00000	0.000%	-
-0.17992	3.1%	0.00000	0.000%	-
-0.17533	3.5%	0.00000	0.000%	-
-0.17074	3.9%	0.00000	0.000%	-
-0.16615	4.3%	0.00000	0.000%	-
-0.16156	4.7%	0.00008	0.001%	-
-0.15696	5.1%	0.00017	0.001%	-
-0.15237	5.5%	0.00033	0.003%	-
-0.14778	5.9%	0.00033	0.003%	-
-0.14319	6.3%	0.00050	0.004%	-
-0.13860	6.7%	0.00175	0.013%	-
-0.13400	7.1%	0.00167	0.013%	-
-0.12941	7.5%	0.00217	0.017%	-
-0.12482	7.8%	0.00259	0.020%	-
-0.12023	8.2%	0.00342	0.026%	-
-0.11564	8.6%	0.00401	0.031%	-
-0.11104	9.0%	0.00509	0.039%	-
-0.10645	9.4%	0.00417	0.032%	-
-0.10186	9.8%	0.00618	0.047%	-
-0.09727	10.2%	0.00760	0.058%	-
-0.09268	10.6%	0.00760	0.058%	-
-0.08808	11.0%	0.01052	0.081%	-
-0.08349	11.4%	0.01294	0.099%	-
-0.07890	11.8%	0.01369	0.105%	-
-0.07431	12.2%	0.01503	0.115%	-
-0.06972	12.5%	0.01928	0.148%	-
-0.06512	12.9%	0.02271	0.174%	-
-0.06053	13.3%	0.02488	0.191%	-
-0.05594	13.7%	0.02730	0.209%	-
-0.05135	14.1%	0.03498	0.268%	-
-0.04676	14.5%	0.03782	0.290%	-
-0.04216	14.9%	0.03940	0.302%	-
-0.03757	15.3%	0.04358	0.334%	-
-0.03298	15.7%	0.05034	0.386%	-
-0.02839	16.1%	0.05869	0.450%	-
-0.02380	16.5%	0.05760	0.441%	-
-0.01920	16.9%	0.06854	0.525%	-
-0.01461	17.3%	0.07137	0.547%	-
-0.01002	17.6%	0.07697	0.590%	-
-0.00543	18.0%	0.07755	0.594%	-
-0.00084	18.4%	0.08941	0.685%	-
0.00376	18.8%	0.10193	0.781%	-
0.00835	19.2%	0.09725	0.745%	-
0.01294	19.6%	0.10251	0.786%	-
0.01753	20.0%	0.10769	0.825%	-
0.02212	20.4%	0.10852	0.832%	-
0.02672	20.8%	0.11387	0.873%	-
0.03131	21.2%	0.10869	0.833%	-
0.03590	21.6%	0.12063	0.925%	-
0.04049	22.0%	0.11821	0.906%	-
0.04508	22.4%	0.11971	0.918%	-
0.04967	22.7%	0.11378	0.872%	-
0.05427	23.1%	0.11537	0.884%	-
0.05886	23.5%	0.11478	0.880%	-
0.06345	23.9%	0.11211	0.859%	-
0.06804	24.3%	0.11203	0.859%	-
0.07263	24.7%	0.11470	0.879%	-
0.07723	25.1%	0.11771	0.902%	-
0.08182	25.5%	0.11804	0.905%	-
0.08641	25.9%	0.12038	0.923%	-
0.09100	26.3%	0.10944	0.839%	-
0.09559	26.7%	0.11345	0.870%	-
0.10019	27.1%	0.10952	0.839%	-
0.10478	27.5%	0.10644	0.816%	-
0.10937	27.8%	0.10452	0.801%	-
0.11396	28.2%	0.10952	0.839%	-
0.11855	28.6%	0.10844	0.831%	-
0.12315	29.0%	0.10143	0.777%	-
0.12774	29.4%	0.09533	0.731%	-
0.13233	29.8%	0.09901	0.759%	-
0.13692	30.2%	0.09199	0.705%	-
0.14151	30.6%	0.09249	0.709%	-
0.14611	31.0%	0.09108	0.698%	-
0.15070	31.4%	0.08481	0.650%	-
0.15529	31.8%	0.08999	0.690%	-
0.15988	32.2%	0.08840	0.678%	-
0.16447	32.5%	0.08532	0.654%	-
0.16907	32.9%	0.08189	0.628%	-
0.17366	33.3%	0.08231	0.631%	-
0.17825	33.7%	0.07480	0.573%	-
0.18284	34.1%	0.08022	0.615%	-
0.18743	34.5%	0.08348	0.640%	-
0.19203	34.9%	0.08381	0.642%	-
0.19662	35.3%	0.08072	0.619%	1.030%
0.20121	35.7%	0.07997	0.613%	1.020%
0.20580	36.1%	0.07688	0.589%	0.981%
0.21039	36.5%	0.07855	0.602%	1.002%
0.21499	36.9%	0.07889	0.605%	1.006%
0.21958	37.3%	0.08014	0.614%	1.022%
0.22417	37.6%	0.07346	0.563%	0.937%
0.22876	38.0%	0.08573	0.657%	1.093%
0.23335	38.4%	0.07655	0.587%	0.976%
0.23795	38.8%	0.08323	0.638%	1.061%
0.24254	39.2%	0.07505	0.575%	0.957%
0.24713	39.6%	0.08181	0.627%	1.043%
0.25172	40.0%	0.07947	0.609%	1.014%
0.25631	40.4%	0.08181	0.627%	1.043%
0.26091	40.8%	0.08281	0.635%	1.056%
0.26550	41.2%	0.07513	0.576%	0.958%
0.27009	41.6%	0.07605	0.583%	0.970%
0.27468	42.0%	0.08039	0.616%	1.025%
0.27927	42.4%	0.07421	0.569%	0.946%
0.28387	42.7%	0.07238	0.555%	0.923%
0.28846	43.1%	0.07430	0.569%	0.948%
0.29305	43.5%	0.07538	0.578%	0.961%
0.29764	43.9%	0.07004	0.537%	0.893%
0.30223	44.3%	0.06904	0.529%	0.880%
0.30682	44.7%	0.07021	0.538%	0.895%
0.31142	45.1%	0.07363	0.564%	0.939%
0.31601	45.5%	0.07071	0.542%	0.902%
0.32060	45.9%	0.06286	0.482%	0.802%
0.32519	46.3%	0.06486	0.497%	0.827%
0.32978	46.7%	0.06862	0.526%	0.875%
0.33438	47.1%	0.06436	0.493%	0.821%
0.33897	47.5%	0.06820	0.523%	0.870%
0.34356	47.8%	0.06570	0.504%	0.838%
0.34815	48.2%	0.06578	0.504%	0.839%
0.35274	48.6%	0.06737	0.516%	0.859%
0.35734	49.0%	0.06637	0.509%	0.846%
0.36193	49.4%	0.06269	0.481%	0.800%
0.36652	49.8%	0.06344	0.486%	0.809%
0.37111	50.2%	0.06319	0.484%	0.806%
0.37570	50.6%	0.06361	0.488%	0.811%
0.38030	51.0%	0.06353	0.487%	0.810%
0.38489	51.4%	0.06703	0.514%	0.855%
0.38948	51.8%	0.06111	0.468%	0.779%
0.39407	52.2%	0.06328	0.485%	0.807%
0.39866	52.5%	0.06353	0.487%	0.810%
0.40326	52.9%	0.06202	0.475%	0.791%
0.40785	53.3%	0.06628	0.508%	0.845%
0.41244	53.7%	0.06119	0.469%	0.780%
0.41703	54.1%	0.05860	0.449%	0.747%
0.42162	54.5%	0.06378	0.489%	0.813%
0.42622	54.9%	0.05935	0.455%	0.757%
0.43081	55.3%	0.06344	0.486%	0.809%
0.43540	55.7%	0.05994	0.459%	0.764%
0.43999	56.1%	0.05994	0.459%	0.764%
0.44458	56.5%	0.05777	0.443%	0.737%
0.44918	56.9%	0.06236	0.478%	0.795%
0.45377	57.3%	0.06044	0.463%	0.771%
0.45836	57.6%	0.05927	0.454%	0.756%
0.46295	58.0%	0.05885	0.451%	0.751%
0.46754	58.4%	0.06202	0.475%	0.791%
0.47214	58.8%	0.05885	0.451%	0.751%
0.47673	59.2%	0.06094	0.467%	0.777%
0.48132	59.6%	0.06052	0.464%	0.772%
0.48591	60.0%	0.06253	0.479%	0.797%
0.49050	60.4%	0.06086	0.466%	0.776%
0.49510	60.8%	0.06586	0.505%	0.840%
0.49969	61.2%	0.06177	0.473%	0.788%
0.50428	61.6%	0.06069	0.465%	0.774%
0.50887	62.0%	0.06294	0.482%	0.803%
0.51346	62.4%	0.05869	0.450%	0.748%
0.51806	62.7%	0.06136	0.470%	0.783%
0.52265	63.1%	0.05902	0.452%	0.753%
0.52724	63.5%	0.06219	0.477%	0.793%
0.53183	63.9%	0.06319	0.484%	0.806%
0.53642	64.3%	0.05777	0.443%	0.737%
0.54102	64.7%	0.05810	0.445%	0.741%
0.54561	65.1%	0.05601	0.429%	0.714%
0.55020	65.5%	0.05743	0.440%	0.732%
0.55479	65.9%	0.05835	0.447%	0.744%
0.55938	66.3%	0.05376	0.412%	0.686%
0.56397	66.7%	0.05785	0.443%	0.738%
0.56857	67.1%	0.05902	0.452%	0.753%
0.57316	67.5%	0.05434	0.417%	0.693%
0.57775	67.8%	0.05393	0.413%	0.688%
0.58234	68.2%	0.05326	0.408%	0.679%
0.58693	68.6%	0.05301	0.406%	0.676%
0.59153	69.0%	0.04892	0.375%	0.624%
0.59612	69.4%	0.04792	0.367%	0.611%
0.60071	69.8%	0.04867	0.373%	0.621%
0.60530	70.2%	0.04650	0.356%	0.593%
0.60989	70.6%	0.04683	0.359%	0.597%
0.61449	71.0%	0.04650	0.356%	0.593%
0.61908	71.4%	0.04441	0.340%	0.566%
0.62367	71.8%	0.04717	0.362%	0.602%
0.62826	72.2%	0.04550	0.349%	0.580%
0.63285	72.5%	0.04257	0.326%	0.543%
0.63745	72.9%	0.04383	0.336%	0.559%
0.64204	73.3%	0.04224	0.324%	0.539%
0.64663	73.7%	0.04099	0.314%	0.523%
0.65122	74.1%	0.04608	0.353%	0.588%
0.65581	74.5%	0.03965	0.304%	0.506%
0.66041	74.9%	0.03990	0.306%	0.509%
0.66500	75.3%	0.03832	0.294%	0.489%
0.66959	75.7%	0.03673	0.282%	0.468%
0.67418	76.1%	0.03631	0.278%	0.463%
0.67877	76.5%	0.03999	0.306%	0.510%
0.68337	76.9%	0.03798	0.291%	0.484%
0.68796	77.3%	0.03598	0.276%	0.459%
0.69255	77.6%	0.03690	0.283%	0.471%
0.69714	78.0%	0.03732	0.286%	0.476%
0.70173	78.4%	0.03506	0.269%	0.447%
0.70633	78.8%	0.03373	0.258%	0.430%
0.71092	79.2%	0.03448	0.264%	0.440%
0.71551	79.6%	0.03373	0.258%	0.430%
0.72010	80.0%	0.02872	0.220%	0.366%
0.72469	80.4%	0.03005	0.230%	0.383%
0.72929	80.8%	0.02980	0.228%	0.380%
0.73388	81.2%	0.02888	0.221%	0.368%
0.73847	81.6%	0.03064	0.235%	0.391%
0.74306	82.0%	0.02655	0.203%	0.339%
0.74765	82.4%	0.02830	0.217%	0.361%
0.75225	82.7%	0.02454	0.188%	0.313%
0.75684	83.1%	0.02563	0.196%	0.327%
0.76143	83.5%	0.02454	0.188%	0.313%
0.76602	83.9%	0.02396	0.184%	0.306%
0.77061	84.3%	0.02387	0.183%	0.304%
0.77521	84.7%	0.02237	0.171%	0.285%
0.77980	85.1%	0.02162	0.166%	0.276%
0.78439	85.5%	0.02087	0.160%	0.266%
0.78898	85.9%	0.02070	0.159%	0.264%
0.79357	86.3%	0.02070	0.159%	0.264%
0.79817	86.7%	0.02054	0.157%	0.262%
0.80276	87.1%	0.01736	0.133%	0.221%
0.80735	87.5%	0.01720	0.132%	0.219%
0.81194	87.8%	0.01653	0.127%	0.211%
0.81653	88.2%	0.01853	0.142%	0.236%
0.82112	88.6%	0.01611	0.123%	0.205%
0.82572	89.0%	0.01586	0.122%	0.202%
0.83031	89.4%	0.01678	0.129%	0.214%
0.83490	89.8%	0.01578	0.121%	0.201%
0.83949	90.2%	0.01678	0.129%	0.214%
0.84408	90.6%	0.01678	0.129%	0.214%
0.84868	91.0%	0.01319	0.101%	0.168%
0.85327	91.4%	0.01553	0.119%	0.198%
0.85786	91.8%	0.01628	0.125%	0.208%
0.86245	92.2%	0.01386	0.106%	0.177%
0.86704	92.5%	0.01352	0.104%	0.172%
0.87164	92.9%	0.01419	0.109%	0.181%
0.87623	93.3%	0.01261	0.097%	0.161%
0.88082	93.7%	0.01227	0.094%	0.157%
0.88541	94.1%	0.01227	0.094%	0.157%
0.89000	94.5%	0.01277	0.098%	0.163%
0.89460	94.9%	0.01286	0.099%	0.164%
0.89919	95.3%	0.01144	0.088%	0.146%
0.90378	95.7%	0.01077	0.083%	0.137%
0.90837	96.1%	0.01160	0.089%	0.148%
0.91296	96.5%	0.00993	0.076%	0.127%
0.91756	96.9%	0.00893	0.068%	0.114%
0.92215	97.3%	0.01035	0.079%	0.132%
0.92674	97.6%	0.01085	0.083%	0.138%
0.93133	98.0%	0.00860	0.066%	0.110%
0.93592	98.4%	0.00968	0.074%	0.124%
0.94052	98.8%	0.00952	0.073%	0.121%
0.94511	99.2%	0.00885	0.068%	0.113%
0.94970	99.6%	0.00626	0.048%	0.080%
0.95429	100.0%	0.11103	0.851%	1.416%
Mean (total):	0.31396
========== Selection	==========
Begin:	0.19662
End:	0.95429
Number of voxels:	93927
Mean:	0.47556
Standard deviation:	0.19318
Standard error of mean:	0.00063
95% confidence limits
Minimum:	0.47429
Maximum:	0.47682
