# Supplementary material for: Age, but not short-term intensive swimming, affects chondrocyte turnover in zebrafish vertebral cartilage
Source: PeerJ. 2018 Oct 1;6:e5739. doi: 10.7717/peerj.5739 (PMC6171498; doi:10.7717/peerj.5739)
Supplement: Supplemental Information 2 — This dataset includes comma-separated-values (csv) files documenting the results of microCT scanning of the fourth spine of adult zebrafish before and after a 14-day intensive exercise training. [file peerj-06-5739-s002.zip › 4th spinal BMD raw data/Exercise before 14 day, #08__rec_voi_hist.csv]

12.07.2017 10:28
Histogram from VOI (50 files) of dataset:	2016-11-14_9um_80kv_ntu_zebra fish_#08__rec_voi
BMD	(%)	Area (mm^2)	Total (%)	Selected (%)
-0.21666	0.0%	0.00050	0.003%	-
-0.21207	0.4%	0.00000	0.000%	-
-0.20748	0.8%	0.00050	0.003%	-
-0.20288	1.2%	0.00033	0.002%	-
-0.19829	1.6%	0.00017	0.001%	-
-0.19370	2.0%	0.00092	0.005%	-
-0.18911	2.4%	0.00100	0.006%	-
-0.18452	2.7%	0.00100	0.006%	-
-0.17992	3.1%	0.00234	0.013%	-
-0.17533	3.5%	0.00175	0.010%	-
-0.17074	3.9%	0.00250	0.014%	-
-0.16615	4.3%	0.00217	0.012%	-
-0.16156	4.7%	0.00317	0.018%	-
-0.15696	5.1%	0.00359	0.020%	-
-0.15237	5.5%	0.00434	0.024%	-
-0.14778	5.9%	0.00668	0.037%	-
-0.14319	6.3%	0.00568	0.032%	-
-0.13860	6.7%	0.00676	0.038%	-
-0.13400	7.1%	0.00751	0.042%	-
-0.12941	7.5%	0.01043	0.058%	-
-0.12482	7.8%	0.00985	0.055%	-
-0.12023	8.2%	0.01110	0.062%	-
-0.11564	8.6%	0.01169	0.065%	-
-0.11104	9.0%	0.01252	0.070%	-
-0.10645	9.4%	0.01461	0.082%	-
-0.10186	9.8%	0.01795	0.100%	-
-0.09727	10.2%	0.01736	0.097%	-
-0.09268	10.6%	0.02287	0.128%	-
-0.08808	11.0%	0.02195	0.122%	-
-0.08349	11.4%	0.02563	0.143%	-
-0.07890	11.8%	0.02997	0.167%	-
-0.07431	12.2%	0.03039	0.170%	-
-0.06972	12.5%	0.03723	0.208%	-
-0.06512	12.9%	0.04040	0.225%	-
-0.06053	13.3%	0.04575	0.255%	-
-0.05594	13.7%	0.05626	0.314%	-
-0.05135	14.1%	0.05351	0.299%	-
-0.04676	14.5%	0.06211	0.347%	-
-0.04216	14.9%	0.06620	0.369%	-
-0.03757	15.3%	0.07480	0.417%	-
-0.03298	15.7%	0.08081	0.451%	-
-0.02839	16.1%	0.08331	0.465%	-
-0.02380	16.5%	0.09208	0.514%	-
-0.01920	16.9%	0.10209	0.570%	-
-0.01461	17.3%	0.11119	0.620%	-
-0.01002	17.6%	0.11821	0.659%	-
-0.00543	18.0%	0.13039	0.727%	-
-0.00084	18.4%	0.13824	0.771%	-
0.00376	18.8%	0.14676	0.819%	-
0.00835	19.2%	0.15794	0.881%	-
0.01294	19.6%	0.15978	0.891%	-
0.01753	20.0%	0.17864	0.997%	-
0.02212	20.4%	0.17915	0.999%	-
0.02672	20.8%	0.18958	1.058%	-
0.03131	21.2%	0.19459	1.086%	-
0.03590	21.6%	0.18749	1.046%	-
0.04049	22.0%	0.19693	1.099%	-
0.04508	22.4%	0.19784	1.104%	-
0.04967	22.7%	0.18941	1.057%	-
0.05427	23.1%	0.19467	1.086%	-
0.05886	23.5%	0.18933	1.056%	-
0.06345	23.9%	0.19651	1.096%	-
0.06804	24.3%	0.18399	1.027%	-
0.07263	24.7%	0.18733	1.045%	-
0.07723	25.1%	0.18524	1.033%	-
0.08182	25.5%	0.18165	1.013%	-
0.08641	25.9%	0.17447	0.973%	-
0.09100	26.3%	0.17088	0.953%	-
0.09559	26.7%	0.16546	0.923%	-
0.10019	27.1%	0.16203	0.904%	-
0.10478	27.5%	0.15727	0.877%	-
0.10937	27.8%	0.15151	0.845%	-
0.11396	28.2%	0.15819	0.883%	-
0.11855	28.6%	0.14843	0.828%	-
0.12315	29.0%	0.14300	0.798%	-
0.12774	29.4%	0.13657	0.762%	-
0.13233	29.8%	0.14075	0.785%	-
0.13692	30.2%	0.13373	0.746%	-
0.14151	30.6%	0.12714	0.709%	-
0.14611	31.0%	0.13140	0.733%	-
0.15070	31.4%	0.11837	0.660%	-
0.15529	31.8%	0.11604	0.647%	-
0.15988	32.2%	0.11303	0.631%	-
0.16447	32.5%	0.11470	0.640%	-
0.16907	32.9%	0.11061	0.617%	-
0.17366	33.3%	0.10427	0.582%	-
0.17825	33.7%	0.10602	0.591%	-
0.18284	34.1%	0.09650	0.538%	-
0.18743	34.5%	0.09725	0.543%	-
0.19203	34.9%	0.09358	0.522%	-
0.19662	35.3%	0.09550	0.533%	0.967%
0.20121	35.7%	0.09166	0.511%	0.928%
0.20580	36.1%	0.08832	0.493%	0.894%
0.21039	36.5%	0.08148	0.455%	0.825%
0.21499	36.9%	0.09041	0.504%	0.915%
0.21958	37.3%	0.08749	0.488%	0.886%
0.22417	37.6%	0.08698	0.485%	0.881%
0.22876	38.0%	0.08114	0.453%	0.822%
0.23335	38.4%	0.08164	0.455%	0.827%
0.23795	38.8%	0.08264	0.461%	0.837%
0.24254	39.2%	0.08415	0.469%	0.852%
0.24713	39.6%	0.08256	0.461%	0.836%
0.25172	40.0%	0.08598	0.480%	0.871%
0.25631	40.4%	0.07789	0.435%	0.789%
0.26091	40.8%	0.08248	0.460%	0.835%
0.26550	41.2%	0.07830	0.437%	0.793%
0.27009	41.6%	0.07939	0.443%	0.804%
0.27468	42.0%	0.07530	0.420%	0.762%
0.27927	42.4%	0.08557	0.477%	0.866%
0.28387	42.7%	0.07830	0.437%	0.793%
0.28846	43.1%	0.07972	0.445%	0.807%
0.29305	43.5%	0.07471	0.417%	0.757%
0.29764	43.9%	0.07697	0.429%	0.779%
0.30223	44.3%	0.07947	0.443%	0.805%
0.30682	44.7%	0.07722	0.431%	0.782%
0.31142	45.1%	0.07680	0.428%	0.778%
0.31601	45.5%	0.07254	0.405%	0.735%
0.32060	45.9%	0.07137	0.398%	0.723%
0.32519	46.3%	0.08031	0.448%	0.813%
0.32978	46.7%	0.07488	0.418%	0.758%
0.33438	47.1%	0.07188	0.401%	0.728%
0.33897	47.5%	0.07622	0.425%	0.772%
0.34356	47.8%	0.07572	0.422%	0.767%
0.34815	48.2%	0.07405	0.413%	0.750%
0.35274	48.6%	0.07438	0.415%	0.753%
0.35734	49.0%	0.07580	0.423%	0.768%
0.36193	49.4%	0.07413	0.414%	0.751%
0.36652	49.8%	0.07513	0.419%	0.761%
0.37111	50.2%	0.07488	0.418%	0.758%
0.37570	50.6%	0.07329	0.409%	0.742%
0.38030	51.0%	0.07605	0.424%	0.770%
0.38489	51.4%	0.07396	0.413%	0.749%
0.38948	51.8%	0.07455	0.416%	0.755%
0.39407	52.2%	0.07446	0.415%	0.754%
0.39866	52.5%	0.07630	0.426%	0.773%
0.40326	52.9%	0.07488	0.418%	0.758%
0.40785	53.3%	0.07021	0.392%	0.711%
0.41244	53.7%	0.07062	0.394%	0.715%
0.41703	54.1%	0.07480	0.417%	0.757%
0.42162	54.5%	0.07229	0.403%	0.732%
0.42622	54.9%	0.07622	0.425%	0.772%
0.43081	55.3%	0.07129	0.398%	0.722%
0.43540	55.7%	0.07622	0.425%	0.772%
0.43999	56.1%	0.07071	0.394%	0.716%
0.44458	56.5%	0.07572	0.422%	0.767%
0.44918	56.9%	0.07605	0.424%	0.770%
0.45377	57.3%	0.06987	0.390%	0.707%
0.45836	57.6%	0.07338	0.409%	0.743%
0.46295	58.0%	0.06970	0.389%	0.706%
0.46754	58.4%	0.07062	0.394%	0.715%
0.47214	58.8%	0.07321	0.408%	0.741%
0.47673	59.2%	0.07179	0.401%	0.727%
0.48132	59.6%	0.07204	0.402%	0.729%
0.48591	60.0%	0.06770	0.378%	0.686%
0.49050	60.4%	0.07204	0.402%	0.729%
0.49510	60.8%	0.06937	0.387%	0.702%
0.49969	61.2%	0.06845	0.382%	0.693%
0.50428	61.6%	0.07496	0.418%	0.759%
0.50887	62.0%	0.06820	0.381%	0.691%
0.51346	62.4%	0.07446	0.415%	0.754%
0.51806	62.7%	0.07405	0.413%	0.750%
0.52265	63.1%	0.07321	0.408%	0.741%
0.52724	63.5%	0.07004	0.391%	0.709%
0.53183	63.9%	0.07179	0.401%	0.727%
0.53642	64.3%	0.07079	0.395%	0.717%
0.54102	64.7%	0.07054	0.394%	0.714%
0.54561	65.1%	0.07079	0.395%	0.717%
0.55020	65.5%	0.06695	0.374%	0.678%
0.55479	65.9%	0.07104	0.396%	0.719%
0.55938	66.3%	0.06778	0.378%	0.686%
0.56397	66.7%	0.07046	0.393%	0.713%
0.56857	67.1%	0.06570	0.367%	0.665%
0.57316	67.5%	0.07071	0.394%	0.716%
0.57775	67.8%	0.06411	0.358%	0.649%
0.58234	68.2%	0.06470	0.361%	0.655%
0.58693	68.6%	0.06637	0.370%	0.672%
0.59153	69.0%	0.06637	0.370%	0.672%
0.59612	69.4%	0.06778	0.378%	0.686%
0.60071	69.8%	0.06536	0.365%	0.662%
0.60530	70.2%	0.06620	0.369%	0.670%
0.60989	70.6%	0.06228	0.347%	0.631%
0.61449	71.0%	0.06194	0.346%	0.627%
0.61908	71.4%	0.06436	0.359%	0.652%
0.62367	71.8%	0.06094	0.340%	0.617%
0.62826	72.2%	0.06411	0.358%	0.649%
0.63285	72.5%	0.06061	0.338%	0.614%
0.63745	72.9%	0.06102	0.340%	0.618%
0.64204	73.3%	0.06061	0.338%	0.614%
0.64663	73.7%	0.05768	0.322%	0.584%
0.65122	74.1%	0.05952	0.332%	0.603%
0.65581	74.5%	0.05952	0.332%	0.603%
0.66041	74.9%	0.05860	0.327%	0.593%
0.66500	75.3%	0.05460	0.305%	0.553%
0.66959	75.7%	0.05518	0.308%	0.559%
0.67418	76.1%	0.05960	0.333%	0.604%
0.67877	76.5%	0.05702	0.318%	0.577%
0.68337	76.9%	0.05543	0.309%	0.561%
0.68796	77.3%	0.05034	0.281%	0.510%
0.69255	77.6%	0.05334	0.298%	0.540%
0.69714	78.0%	0.05618	0.313%	0.569%
0.70173	78.4%	0.05501	0.307%	0.557%
0.70633	78.8%	0.05259	0.293%	0.533%
0.71092	79.2%	0.04959	0.277%	0.502%
0.71551	79.6%	0.04700	0.262%	0.476%
0.72010	80.0%	0.04500	0.251%	0.456%
0.72469	80.4%	0.04725	0.264%	0.478%
0.72929	80.8%	0.04858	0.271%	0.492%
0.73388	81.2%	0.04725	0.264%	0.478%
0.73847	81.6%	0.04508	0.252%	0.456%
0.74306	82.0%	0.04399	0.245%	0.445%
0.74765	82.4%	0.04775	0.266%	0.484%
0.75225	82.7%	0.04241	0.237%	0.429%
0.75684	83.1%	0.04015	0.224%	0.407%
0.76143	83.5%	0.03873	0.216%	0.392%
0.76602	83.9%	0.03832	0.214%	0.388%
0.77061	84.3%	0.03439	0.192%	0.348%
0.77521	84.7%	0.03690	0.206%	0.374%
0.77980	85.1%	0.03523	0.197%	0.357%
0.78439	85.5%	0.03297	0.184%	0.334%
0.78898	85.9%	0.03431	0.191%	0.347%
0.79357	86.3%	0.03022	0.169%	0.306%
0.79817	86.7%	0.03414	0.190%	0.346%
0.80276	87.1%	0.02780	0.155%	0.281%
0.80735	87.5%	0.03064	0.171%	0.310%
0.81194	87.8%	0.02997	0.167%	0.303%
0.81653	88.2%	0.03239	0.181%	0.328%
0.82112	88.6%	0.02847	0.159%	0.288%
0.82572	89.0%	0.02605	0.145%	0.264%
0.83031	89.4%	0.02246	0.125%	0.227%
0.83490	89.8%	0.02279	0.127%	0.231%
0.83949	90.2%	0.02229	0.124%	0.226%
0.84408	90.6%	0.02112	0.118%	0.214%
0.84868	91.0%	0.02029	0.113%	0.205%
0.85327	91.4%	0.02062	0.115%	0.209%
0.85786	91.8%	0.01995	0.111%	0.202%
0.86245	92.2%	0.01670	0.093%	0.169%
0.86704	92.5%	0.01569	0.088%	0.159%
0.87164	92.9%	0.01736	0.097%	0.176%
0.87623	93.3%	0.01594	0.089%	0.161%
0.88082	93.7%	0.01553	0.087%	0.157%
0.88541	94.1%	0.01427	0.080%	0.145%
0.89000	94.5%	0.01486	0.083%	0.150%
0.89460	94.9%	0.01386	0.077%	0.140%
0.89919	95.3%	0.01327	0.074%	0.134%
0.90378	95.7%	0.01235	0.069%	0.125%
0.90837	96.1%	0.01144	0.064%	0.116%
0.91296	96.5%	0.01261	0.070%	0.128%
0.91756	96.9%	0.01135	0.063%	0.115%
0.92215	97.3%	0.01177	0.066%	0.119%
0.92674	97.6%	0.01060	0.059%	0.107%
0.93133	98.0%	0.01135	0.063%	0.115%
0.93592	98.4%	0.00985	0.055%	0.100%
0.94052	98.8%	0.00977	0.054%	0.099%
0.94511	99.2%	0.00960	0.054%	0.097%
0.94970	99.6%	0.00977	0.054%	0.099%
0.95429	100.0%	0.45187	2.521%	4.576%
Mean (total):	0.30885
========== Selection	==========
Begin:	0.19662
End:	0.95429
Number of voxels:	118304
Mean:	0.50970
Standard deviation:	0.20832
Standard error of mean:	0.00061
95% confidence limits
Minimum:	0.50849
Maximum:	0.51091
