# Supplementary material for: Age, but not short-term intensive swimming, affects chondrocyte turnover in zebrafish vertebral cartilage
Source: PeerJ. 2018 Oct 1;6:e5739. doi: 10.7717/peerj.5739 (PMC6171498; doi:10.7717/peerj.5739)
Supplement: Supplemental Information 2 — This dataset includes comma-separated-values (csv) files documenting the results of microCT scanning of the fourth spine of adult zebrafish before and after a 14-day intensive exercise training. [file peerj-06-5739-s002.zip › 4th spinal BMD raw data/Exercise before 14 day, #10__rec_voi_hist.csv]

12.07.2017 10:30
Histogram from VOI (48 files) of dataset:	2016-11-14_9um_80kv_ntu_zebra fish_#10__rec_voi
BMD	(%)	Area (mm^2)	Total (%)	Selected (%)
-0.21666	0.0%	0.00409	0.021%	-
-0.21207	0.4%	0.00100	0.005%	-
-0.20748	0.8%	0.00125	0.007%	-
-0.20288	1.2%	0.00125	0.007%	-
-0.19829	1.6%	0.00167	0.009%	-
-0.19370	2.0%	0.00259	0.014%	-
-0.18911	2.4%	0.00184	0.010%	-
-0.18452	2.7%	0.00234	0.012%	-
-0.17992	3.1%	0.00376	0.020%	-
-0.17533	3.5%	0.00367	0.019%	-
-0.17074	3.9%	0.00434	0.023%	-
-0.16615	4.3%	0.00534	0.028%	-
-0.16156	4.7%	0.00643	0.034%	-
-0.15696	5.1%	0.00676	0.035%	-
-0.15237	5.5%	0.00768	0.040%	-
-0.14778	5.9%	0.00868	0.045%	-
-0.14319	6.3%	0.00952	0.050%	-
-0.13860	6.7%	0.01252	0.066%	-
-0.13400	7.1%	0.01244	0.065%	-
-0.12941	7.5%	0.01653	0.087%	-
-0.12482	7.8%	0.01503	0.079%	-
-0.12023	8.2%	0.01736	0.091%	-
-0.11564	8.6%	0.01895	0.099%	-
-0.11104	9.0%	0.02354	0.123%	-
-0.10645	9.4%	0.02563	0.134%	-
-0.10186	9.8%	0.03139	0.164%	-
-0.09727	10.2%	0.03197	0.167%	-
-0.09268	10.6%	0.03898	0.204%	-
-0.08808	11.0%	0.03840	0.201%	-
-0.08349	11.4%	0.04909	0.257%	-
-0.07890	11.8%	0.04792	0.251%	-
-0.07431	12.2%	0.05426	0.284%	-
-0.06972	12.5%	0.05551	0.291%	-
-0.06512	12.9%	0.06194	0.324%	-
-0.06053	13.3%	0.06778	0.355%	-
-0.05594	13.7%	0.06820	0.357%	-
-0.05135	14.1%	0.06895	0.361%	-
-0.04676	14.5%	0.06837	0.358%	-
-0.04216	14.9%	0.07814	0.409%	-
-0.03757	15.3%	0.08331	0.436%	-
-0.03298	15.7%	0.08648	0.453%	-
-0.02839	16.1%	0.08991	0.471%	-
-0.02380	16.5%	0.09400	0.492%	-
-0.01920	16.9%	0.09467	0.496%	-
-0.01461	17.3%	0.10443	0.547%	-
-0.01002	17.6%	0.11103	0.581%	-
-0.00543	18.0%	0.11169	0.585%	-
-0.00084	18.4%	0.12430	0.651%	-
0.00376	18.8%	0.12271	0.643%	-
0.00835	19.2%	0.13440	0.704%	-
0.01294	19.6%	0.13916	0.729%	-
0.01753	20.0%	0.14934	0.782%	-
0.02212	20.4%	0.15861	0.831%	-
0.02672	20.8%	0.16879	0.884%	-
0.03131	21.2%	0.16721	0.876%	-
0.03590	21.6%	0.17814	0.933%	-
0.04049	22.0%	0.18616	0.975%	-
0.04508	22.4%	0.18357	0.961%	-
0.04967	22.7%	0.18407	0.964%	-
0.05427	23.1%	0.18324	0.960%	-
0.05886	23.5%	0.18440	0.966%	-
0.06345	23.9%	0.18966	0.993%	-
0.06804	24.3%	0.18816	0.985%	-
0.07263	24.7%	0.18607	0.975%	-
0.07723	25.1%	0.17814	0.933%	-
0.08182	25.5%	0.17689	0.926%	-
0.08641	25.9%	0.17689	0.926%	-
0.09100	26.3%	0.18123	0.949%	-
0.09559	26.7%	0.17856	0.935%	-
0.10019	27.1%	0.17839	0.934%	-
0.10478	27.5%	0.16788	0.879%	-
0.10937	27.8%	0.17472	0.915%	-
0.11396	28.2%	0.16988	0.890%	-
0.11855	28.6%	0.17122	0.897%	-
0.12315	29.0%	0.17105	0.896%	-
0.12774	29.4%	0.16955	0.888%	-
0.13233	29.8%	0.16320	0.855%	-
0.13692	30.2%	0.16220	0.849%	-
0.14151	30.6%	0.15527	0.813%	-
0.14611	31.0%	0.16061	0.841%	-
0.15070	31.4%	0.15310	0.802%	-
0.15529	31.8%	0.15093	0.790%	-
0.15988	32.2%	0.14934	0.782%	-
0.16447	32.5%	0.14625	0.766%	-
0.16907	32.9%	0.14792	0.775%	-
0.17366	33.3%	0.14091	0.738%	-
0.17825	33.7%	0.14091	0.738%	-
0.18284	34.1%	0.14058	0.736%	-
0.18743	34.5%	0.13791	0.722%	-
0.19203	34.9%	0.13290	0.696%	-
0.19662	35.3%	0.14024	0.734%	1.356%
0.20121	35.7%	0.14375	0.753%	1.390%
0.20580	36.1%	0.13799	0.723%	1.335%
0.21039	36.5%	0.12923	0.677%	1.250%
0.21499	36.9%	0.13031	0.682%	1.260%
0.21958	37.3%	0.12864	0.674%	1.244%
0.22417	37.6%	0.12705	0.665%	1.229%
0.22876	38.0%	0.12655	0.663%	1.224%
0.23335	38.4%	0.12847	0.673%	1.243%
0.23795	38.8%	0.11745	0.615%	1.136%
0.24254	39.2%	0.12539	0.657%	1.213%
0.24713	39.6%	0.12054	0.631%	1.166%
0.25172	40.0%	0.11846	0.620%	1.146%
0.25631	40.4%	0.11579	0.606%	1.120%
0.26091	40.8%	0.11403	0.597%	1.103%
0.26550	41.2%	0.12522	0.656%	1.211%
0.27009	41.6%	0.11929	0.625%	1.154%
0.27468	42.0%	0.11153	0.584%	1.079%
0.27927	42.4%	0.11220	0.588%	1.085%
0.28387	42.7%	0.11654	0.610%	1.127%
0.28846	43.1%	0.10952	0.574%	1.059%
0.29305	43.5%	0.10401	0.545%	1.006%
0.29764	43.9%	0.10685	0.560%	1.033%
0.30223	44.3%	0.10886	0.570%	1.053%
0.30682	44.7%	0.10226	0.536%	0.989%
0.31142	45.1%	0.10477	0.549%	1.013%
0.31601	45.5%	0.10026	0.525%	0.970%
0.32060	45.9%	0.10159	0.532%	0.983%
0.32519	46.3%	0.10101	0.529%	0.977%
0.32978	46.7%	0.10093	0.529%	0.976%
0.33438	47.1%	0.10310	0.540%	0.997%
0.33897	47.5%	0.09667	0.506%	0.935%
0.34356	47.8%	0.09976	0.522%	0.965%
0.34815	48.2%	0.09533	0.499%	0.922%
0.35274	48.6%	0.09817	0.514%	0.950%
0.35734	49.0%	0.09934	0.520%	0.961%
0.36193	49.4%	0.09241	0.484%	0.894%
0.36652	49.8%	0.09667	0.506%	0.935%
0.37111	50.2%	0.09274	0.486%	0.897%
0.37570	50.6%	0.09158	0.480%	0.886%
0.38030	51.0%	0.09375	0.491%	0.907%
0.38489	51.4%	0.09283	0.486%	0.898%
0.38948	51.8%	0.08999	0.471%	0.870%
0.39407	52.2%	0.08999	0.471%	0.870%
0.39866	52.5%	0.08932	0.468%	0.864%
0.40326	52.9%	0.09041	0.473%	0.874%
0.40785	53.3%	0.08406	0.440%	0.813%
0.41244	53.7%	0.08707	0.456%	0.842%
0.41703	54.1%	0.08548	0.448%	0.827%
0.42162	54.5%	0.08231	0.431%	0.796%
0.42622	54.9%	0.08373	0.439%	0.810%
0.43081	55.3%	0.08982	0.470%	0.869%
0.43540	55.7%	0.08490	0.445%	0.821%
0.43999	56.1%	0.08039	0.421%	0.778%
0.44458	56.5%	0.08440	0.442%	0.816%
0.44918	56.9%	0.07897	0.414%	0.764%
0.45377	57.3%	0.08248	0.432%	0.798%
0.45836	57.6%	0.08481	0.444%	0.820%
0.46295	58.0%	0.08256	0.432%	0.799%
0.46754	58.4%	0.07738	0.405%	0.748%
0.47214	58.8%	0.07730	0.405%	0.748%
0.47673	59.2%	0.07747	0.406%	0.749%
0.48132	59.6%	0.07672	0.402%	0.742%
0.48591	60.0%	0.07713	0.404%	0.746%
0.49050	60.4%	0.07797	0.408%	0.754%
0.49510	60.8%	0.07329	0.384%	0.709%
0.49969	61.2%	0.07455	0.390%	0.721%
0.50428	61.6%	0.07104	0.372%	0.687%
0.50887	62.0%	0.07204	0.377%	0.697%
0.51346	62.4%	0.07288	0.382%	0.705%
0.51806	62.7%	0.07605	0.398%	0.736%
0.52265	63.1%	0.07513	0.393%	0.727%
0.52724	63.5%	0.07012	0.367%	0.678%
0.53183	63.9%	0.07004	0.367%	0.677%
0.53642	64.3%	0.07037	0.369%	0.681%
0.54102	64.7%	0.06820	0.357%	0.660%
0.54561	65.1%	0.06837	0.358%	0.661%
0.55020	65.5%	0.06653	0.348%	0.643%
0.55479	65.9%	0.06478	0.339%	0.627%
0.55938	66.3%	0.06236	0.327%	0.603%
0.56397	66.7%	0.06511	0.341%	0.630%
0.56857	67.1%	0.06202	0.325%	0.600%
0.57316	67.5%	0.06336	0.332%	0.613%
0.57775	67.8%	0.05944	0.311%	0.575%
0.58234	68.2%	0.06144	0.322%	0.594%
0.58693	68.6%	0.05802	0.304%	0.561%
0.59153	69.0%	0.05334	0.279%	0.516%
0.59612	69.4%	0.05451	0.285%	0.527%
0.60071	69.8%	0.05727	0.300%	0.554%
0.60530	70.2%	0.05501	0.288%	0.532%
0.60989	70.6%	0.05501	0.288%	0.532%
0.61449	71.0%	0.05952	0.312%	0.576%
0.61908	71.4%	0.05067	0.265%	0.490%
0.62367	71.8%	0.05359	0.281%	0.518%
0.62826	72.2%	0.05334	0.279%	0.516%
0.63285	72.5%	0.04975	0.261%	0.481%
0.63745	72.9%	0.05151	0.270%	0.498%
0.64204	73.3%	0.04767	0.250%	0.461%
0.64663	73.7%	0.04424	0.232%	0.428%
0.65122	74.1%	0.04683	0.245%	0.453%
0.65581	74.5%	0.04065	0.213%	0.393%
0.66041	74.9%	0.04391	0.230%	0.425%
0.66500	75.3%	0.04232	0.222%	0.409%
0.66959	75.7%	0.04124	0.216%	0.399%
0.67418	76.1%	0.04141	0.217%	0.400%
0.67877	76.5%	0.03890	0.204%	0.376%
0.68337	76.9%	0.03548	0.186%	0.343%
0.68796	77.3%	0.03573	0.187%	0.346%
0.69255	77.6%	0.03498	0.183%	0.338%
0.69714	78.0%	0.03531	0.185%	0.342%
0.70173	78.4%	0.03598	0.188%	0.348%
0.70633	78.8%	0.03473	0.182%	0.336%
0.71092	79.2%	0.03481	0.182%	0.337%
0.71551	79.6%	0.03648	0.191%	0.353%
0.72010	80.0%	0.03156	0.165%	0.305%
0.72469	80.4%	0.03239	0.170%	0.313%
0.72929	80.8%	0.03097	0.162%	0.300%
0.73388	81.2%	0.03322	0.174%	0.321%
0.73847	81.6%	0.03039	0.159%	0.294%
0.74306	82.0%	0.03039	0.159%	0.294%
0.74765	82.4%	0.03097	0.162%	0.300%
0.75225	82.7%	0.02905	0.152%	0.281%
0.75684	83.1%	0.02596	0.136%	0.251%
0.76143	83.5%	0.02746	0.144%	0.266%
0.76602	83.9%	0.02538	0.133%	0.245%
0.77061	84.3%	0.02538	0.133%	0.245%
0.77521	84.7%	0.02454	0.129%	0.237%
0.77980	85.1%	0.02371	0.124%	0.229%
0.78439	85.5%	0.02312	0.121%	0.224%
0.78898	85.9%	0.02145	0.112%	0.208%
0.79357	86.3%	0.02312	0.121%	0.224%
0.79817	86.7%	0.02137	0.112%	0.207%
0.80276	87.1%	0.02179	0.114%	0.211%
0.80735	87.5%	0.01920	0.101%	0.186%
0.81194	87.8%	0.01811	0.095%	0.175%
0.81653	88.2%	0.01928	0.101%	0.187%
0.82112	88.6%	0.02020	0.106%	0.195%
0.82572	89.0%	0.01603	0.084%	0.155%
0.83031	89.4%	0.01578	0.083%	0.153%
0.83490	89.8%	0.01536	0.080%	0.149%
0.83949	90.2%	0.01436	0.075%	0.139%
0.84408	90.6%	0.01402	0.073%	0.136%
0.84868	91.0%	0.01302	0.068%	0.126%
0.85327	91.4%	0.01503	0.079%	0.145%
0.85786	91.8%	0.01386	0.073%	0.134%
0.86245	92.2%	0.01244	0.065%	0.120%
0.86704	92.5%	0.01085	0.057%	0.105%
0.87164	92.9%	0.01286	0.067%	0.124%
0.87623	93.3%	0.01085	0.057%	0.105%
0.88082	93.7%	0.01052	0.055%	0.102%
0.88541	94.1%	0.01027	0.054%	0.099%
0.89000	94.5%	0.00993	0.052%	0.096%
0.89460	94.9%	0.00927	0.049%	0.090%
0.89919	95.3%	0.00893	0.047%	0.086%
0.90378	95.7%	0.00885	0.046%	0.086%
0.90837	96.1%	0.00810	0.042%	0.078%
0.91296	96.5%	0.00826	0.043%	0.080%
0.91756	96.9%	0.00735	0.038%	0.071%
0.92215	97.3%	0.00793	0.042%	0.077%
0.92674	97.6%	0.00518	0.027%	0.050%
0.93133	98.0%	0.00676	0.035%	0.065%
0.93592	98.4%	0.00718	0.038%	0.069%
0.94052	98.8%	0.00751	0.039%	0.073%
0.94511	99.2%	0.00810	0.042%	0.078%
0.94970	99.6%	0.00768	0.040%	0.074%
0.95429	100.0%	0.16879	0.884%	1.633%
Mean (total):	0.27179
========== Selection	==========
Begin:	0.19662
End:	0.95429
Number of voxels:	123854
Mean:	0.44748
Standard deviation:	0.18802
Standard error of mean:	0.00053
95% confidence limits
Minimum:	0.44641
Maximum:	0.44855
