# Supplementary material for: Age, but not short-term intensive swimming, affects chondrocyte turnover in zebrafish vertebral cartilage
Source: PeerJ. 2018 Oct 1;6:e5739. doi: 10.7717/peerj.5739 (PMC6171498; doi:10.7717/peerj.5739)
Supplement: Supplemental Information 2 — This dataset includes comma-separated-values (csv) files documenting the results of microCT scanning of the fourth spine of adult zebrafish before and after a 14-day intensive exercise training. [file peerj-06-5739-s002.zip › 4th spinal BMD raw data/Exercise before 14 day, #13__rec_voi_hist.csv]

12.07.2017 10:33
Histogram from VOI (56 files) of dataset:	2016-11-14_9um_80kv_ntu_zebra fish_#13__rec_voi
BMD	(%)	Area (mm^2)	Total (%)	Selected (%)
-0.21666	0.0%	0.00000	0.000%	-
-0.21207	0.4%	0.00000	0.000%	-
-0.20748	0.8%	0.00025	0.001%	-
-0.20288	1.2%	0.00017	0.001%	-
-0.19829	1.6%	0.00008	0.000%	-
-0.19370	2.0%	0.00033	0.002%	-
-0.18911	2.4%	0.00050	0.003%	-
-0.18452	2.7%	0.00025	0.001%	-
-0.17992	3.1%	0.00058	0.003%	-
-0.17533	3.5%	0.00092	0.005%	-
-0.17074	3.9%	0.00142	0.008%	-
-0.16615	4.3%	0.00083	0.005%	-
-0.16156	4.7%	0.00083	0.005%	-
-0.15696	5.1%	0.00058	0.003%	-
-0.15237	5.5%	0.00150	0.009%	-
-0.14778	5.9%	0.00242	0.014%	-
-0.14319	6.3%	0.00209	0.012%	-
-0.13860	6.7%	0.00267	0.015%	-
-0.13400	7.1%	0.00242	0.014%	-
-0.12941	7.5%	0.00367	0.021%	-
-0.12482	7.8%	0.00451	0.026%	-
-0.12023	8.2%	0.00417	0.024%	-
-0.11564	8.6%	0.00493	0.028%	-
-0.11104	9.0%	0.00835	0.048%	-
-0.10645	9.4%	0.00710	0.041%	-
-0.10186	9.8%	0.00927	0.053%	-
-0.09727	10.2%	0.01018	0.058%	-
-0.09268	10.6%	0.01202	0.069%	-
-0.08808	11.0%	0.01553	0.089%	-
-0.08349	11.4%	0.01536	0.088%	-
-0.07890	11.8%	0.01678	0.096%	-
-0.07431	12.2%	0.02037	0.117%	-
-0.06972	12.5%	0.02304	0.132%	-
-0.06512	12.9%	0.02755	0.158%	-
-0.06053	13.3%	0.02897	0.166%	-
-0.05594	13.7%	0.03306	0.190%	-
-0.05135	14.1%	0.03848	0.221%	-
-0.04676	14.5%	0.04232	0.243%	-
-0.04216	14.9%	0.05000	0.287%	-
-0.03757	15.3%	0.05501	0.315%	-
-0.03298	15.7%	0.05752	0.330%	-
-0.02839	16.1%	0.06386	0.366%	-
-0.02380	16.5%	0.07304	0.419%	-
-0.01920	16.9%	0.07546	0.433%	-
-0.01461	17.3%	0.08365	0.480%	-
-0.01002	17.6%	0.09575	0.549%	-
-0.00543	18.0%	0.10360	0.594%	-
-0.00084	18.4%	0.10360	0.594%	-
0.00376	18.8%	0.11153	0.640%	-
0.00835	19.2%	0.11946	0.685%	-
0.01294	19.6%	0.12731	0.730%	-
0.01753	20.0%	0.13473	0.773%	-
0.02212	20.4%	0.14150	0.811%	-
0.02672	20.8%	0.14792	0.848%	-
0.03131	21.2%	0.15385	0.882%	-
0.03590	21.6%	0.15168	0.870%	-
0.04049	22.0%	0.15986	0.917%	-
0.04508	22.4%	0.14926	0.856%	-
0.04967	22.7%	0.16136	0.925%	-
0.05427	23.1%	0.16003	0.918%	-
0.05886	23.5%	0.15168	0.870%	-
0.06345	23.9%	0.15485	0.888%	-
0.06804	24.3%	0.15218	0.873%	-
0.07263	24.7%	0.14951	0.857%	-
0.07723	25.1%	0.14684	0.842%	-
0.08182	25.5%	0.14651	0.840%	-
0.08641	25.9%	0.14868	0.853%	-
0.09100	26.3%	0.14784	0.848%	-
0.09559	26.7%	0.14868	0.853%	-
0.10019	27.1%	0.14292	0.820%	-
0.10478	27.5%	0.14659	0.841%	-
0.10937	27.8%	0.13916	0.798%	-
0.11396	28.2%	0.13933	0.799%	-
0.11855	28.6%	0.13590	0.779%	-
0.12315	29.0%	0.14100	0.809%	-
0.12774	29.4%	0.13841	0.794%	-
0.13233	29.8%	0.13298	0.763%	-
0.13692	30.2%	0.13432	0.770%	-
0.14151	30.6%	0.13256	0.760%	-
0.14611	31.0%	0.12931	0.741%	-
0.15070	31.4%	0.12246	0.702%	-
0.15529	31.8%	0.12372	0.709%	-
0.15988	32.2%	0.12004	0.688%	-
0.16447	32.5%	0.11954	0.685%	-
0.16907	32.9%	0.11353	0.651%	-
0.17366	33.3%	0.11512	0.660%	-
0.17825	33.7%	0.10994	0.630%	-
0.18284	34.1%	0.11136	0.639%	-
0.18743	34.5%	0.10819	0.620%	-
0.19203	34.9%	0.10301	0.591%	-
0.19662	35.3%	0.10735	0.616%	1.012%
0.20121	35.7%	0.09901	0.568%	0.933%
0.20580	36.1%	0.09734	0.558%	0.917%
0.21039	36.5%	0.09767	0.560%	0.921%
0.21499	36.9%	0.10001	0.573%	0.943%
0.21958	37.3%	0.09834	0.564%	0.927%
0.22417	37.6%	0.09859	0.565%	0.929%
0.22876	38.0%	0.09909	0.568%	0.934%
0.23335	38.4%	0.09542	0.547%	0.899%
0.23795	38.8%	0.09775	0.561%	0.921%
0.24254	39.2%	0.09825	0.563%	0.926%
0.24713	39.6%	0.09358	0.537%	0.882%
0.25172	40.0%	0.09183	0.527%	0.866%
0.25631	40.4%	0.09124	0.523%	0.860%
0.26091	40.8%	0.09408	0.539%	0.887%
0.26550	41.2%	0.09300	0.533%	0.877%
0.27009	41.6%	0.09191	0.527%	0.866%
0.27468	42.0%	0.08899	0.510%	0.839%
0.27927	42.4%	0.09308	0.534%	0.877%
0.28387	42.7%	0.09667	0.554%	0.911%
0.28846	43.1%	0.09233	0.529%	0.870%
0.29305	43.5%	0.09041	0.518%	0.852%
0.29764	43.9%	0.09475	0.543%	0.893%
0.30223	44.3%	0.08974	0.515%	0.846%
0.30682	44.7%	0.08966	0.514%	0.845%
0.31142	45.1%	0.09684	0.555%	0.913%
0.31601	45.5%	0.09149	0.525%	0.862%
0.32060	45.9%	0.09208	0.528%	0.868%
0.32519	46.3%	0.09041	0.518%	0.852%
0.32978	46.7%	0.09408	0.539%	0.887%
0.33438	47.1%	0.09283	0.532%	0.875%
0.33897	47.5%	0.09249	0.530%	0.872%
0.34356	47.8%	0.08799	0.505%	0.829%
0.34815	48.2%	0.09291	0.533%	0.876%
0.35274	48.6%	0.08181	0.469%	0.771%
0.35734	49.0%	0.08331	0.478%	0.785%
0.36193	49.4%	0.08540	0.490%	0.805%
0.36652	49.8%	0.09258	0.531%	0.873%
0.37111	50.2%	0.08690	0.498%	0.819%
0.37570	50.6%	0.08248	0.473%	0.777%
0.38030	51.0%	0.08690	0.498%	0.819%
0.38489	51.4%	0.09558	0.548%	0.901%
0.38948	51.8%	0.08782	0.504%	0.828%
0.39407	52.2%	0.07897	0.453%	0.744%
0.39866	52.5%	0.08557	0.491%	0.807%
0.40326	52.9%	0.08356	0.479%	0.788%
0.40785	53.3%	0.08523	0.489%	0.803%
0.41244	53.7%	0.08264	0.474%	0.779%
0.41703	54.1%	0.08365	0.480%	0.788%
0.42162	54.5%	0.07789	0.447%	0.734%
0.42622	54.9%	0.07705	0.442%	0.726%
0.43081	55.3%	0.07730	0.443%	0.729%
0.43540	55.7%	0.07780	0.446%	0.733%
0.43999	56.1%	0.08365	0.480%	0.788%
0.44458	56.5%	0.08181	0.469%	0.771%
0.44918	56.9%	0.08031	0.460%	0.757%
0.45377	57.3%	0.08022	0.460%	0.756%
0.45836	57.6%	0.07647	0.438%	0.721%
0.46295	58.0%	0.08039	0.461%	0.758%
0.46754	58.4%	0.07730	0.443%	0.729%
0.47214	58.8%	0.08189	0.470%	0.772%
0.47673	59.2%	0.07797	0.447%	0.735%
0.48132	59.6%	0.07713	0.442%	0.727%
0.48591	60.0%	0.07622	0.437%	0.718%
0.49050	60.4%	0.07997	0.459%	0.754%
0.49510	60.8%	0.07989	0.458%	0.753%
0.49969	61.2%	0.07930	0.455%	0.747%
0.50428	61.6%	0.07914	0.454%	0.746%
0.50887	62.0%	0.07054	0.404%	0.665%
0.51346	62.4%	0.07613	0.437%	0.718%
0.51806	62.7%	0.07630	0.438%	0.719%
0.52265	63.1%	0.08198	0.470%	0.773%
0.52724	63.5%	0.07446	0.427%	0.702%
0.53183	63.9%	0.07254	0.416%	0.684%
0.53642	64.3%	0.07304	0.419%	0.688%
0.54102	64.7%	0.06653	0.382%	0.627%
0.54561	65.1%	0.07112	0.408%	0.670%
0.55020	65.5%	0.07622	0.437%	0.718%
0.55479	65.9%	0.07288	0.418%	0.687%
0.55938	66.3%	0.06486	0.372%	0.611%
0.56397	66.7%	0.07137	0.409%	0.673%
0.56857	67.1%	0.07087	0.406%	0.668%
0.57316	67.5%	0.07137	0.409%	0.673%
0.57775	67.8%	0.06737	0.386%	0.635%
0.58234	68.2%	0.07137	0.409%	0.673%
0.58693	68.6%	0.06595	0.378%	0.622%
0.59153	69.0%	0.06870	0.394%	0.648%
0.59612	69.4%	0.06837	0.392%	0.644%
0.60071	69.8%	0.06820	0.391%	0.643%
0.60530	70.2%	0.07104	0.407%	0.670%
0.60989	70.6%	0.06753	0.387%	0.637%
0.61449	71.0%	0.06486	0.372%	0.611%
0.61908	71.4%	0.06378	0.366%	0.601%
0.62367	71.8%	0.06495	0.372%	0.612%
0.62826	72.2%	0.06027	0.346%	0.568%
0.63285	72.5%	0.06511	0.373%	0.614%
0.63745	72.9%	0.06211	0.356%	0.585%
0.64204	73.3%	0.06111	0.350%	0.576%
0.64663	73.7%	0.05960	0.342%	0.562%
0.65122	74.1%	0.06036	0.346%	0.569%
0.65581	74.5%	0.05593	0.321%	0.527%
0.66041	74.9%	0.05877	0.337%	0.554%
0.66500	75.3%	0.06202	0.356%	0.585%
0.66959	75.7%	0.05209	0.299%	0.491%
0.67418	76.1%	0.06119	0.351%	0.577%
0.67877	76.5%	0.05919	0.339%	0.558%
0.68337	76.9%	0.05293	0.303%	0.499%
0.68796	77.3%	0.05468	0.314%	0.515%
0.69255	77.6%	0.05551	0.318%	0.523%
0.69714	78.0%	0.05034	0.289%	0.474%
0.70173	78.4%	0.05109	0.293%	0.482%
0.70633	78.8%	0.04683	0.269%	0.441%
0.71092	79.2%	0.04600	0.264%	0.434%
0.71551	79.6%	0.04683	0.269%	0.441%
0.72010	80.0%	0.04767	0.273%	0.449%
0.72469	80.4%	0.04349	0.249%	0.410%
0.72929	80.8%	0.04266	0.245%	0.402%
0.73388	81.2%	0.04591	0.263%	0.433%
0.73847	81.6%	0.03815	0.219%	0.360%
0.74306	82.0%	0.04074	0.234%	0.384%
0.74765	82.4%	0.03581	0.205%	0.338%
0.75225	82.7%	0.03873	0.222%	0.365%
0.75684	83.1%	0.03748	0.215%	0.353%
0.76143	83.5%	0.03606	0.207%	0.340%
0.76602	83.9%	0.03281	0.188%	0.309%
0.77061	84.3%	0.03514	0.202%	0.331%
0.77521	84.7%	0.03540	0.203%	0.334%
0.77980	85.1%	0.03072	0.176%	0.290%
0.78439	85.5%	0.03189	0.183%	0.301%
0.78898	85.9%	0.02972	0.170%	0.280%
0.79357	86.3%	0.03206	0.184%	0.302%
0.79817	86.7%	0.03072	0.176%	0.290%
0.80276	87.1%	0.02713	0.156%	0.256%
0.80735	87.5%	0.02671	0.153%	0.252%
0.81194	87.8%	0.02938	0.168%	0.277%
0.81653	88.2%	0.02696	0.155%	0.254%
0.82112	88.6%	0.02688	0.154%	0.253%
0.82572	89.0%	0.02613	0.150%	0.246%
0.83031	89.4%	0.02630	0.151%	0.248%
0.83490	89.8%	0.02429	0.139%	0.229%
0.83949	90.2%	0.02421	0.139%	0.228%
0.84408	90.6%	0.02162	0.124%	0.204%
0.84868	91.0%	0.02346	0.135%	0.221%
0.85327	91.4%	0.02379	0.136%	0.224%
0.85786	91.8%	0.02296	0.132%	0.216%
0.86245	92.2%	0.02020	0.116%	0.190%
0.86704	92.5%	0.02170	0.124%	0.205%
0.87164	92.9%	0.02012	0.115%	0.190%
0.87623	93.3%	0.02070	0.119%	0.195%
0.88082	93.7%	0.02154	0.124%	0.203%
0.88541	94.1%	0.01920	0.110%	0.181%
0.89000	94.5%	0.02003	0.115%	0.189%
0.89460	94.9%	0.01670	0.096%	0.157%
0.89919	95.3%	0.01811	0.104%	0.171%
0.90378	95.7%	0.01870	0.107%	0.176%
0.90837	96.1%	0.01653	0.095%	0.156%
0.91296	96.5%	0.01628	0.093%	0.153%
0.91756	96.9%	0.01628	0.093%	0.153%
0.92215	97.3%	0.01703	0.098%	0.161%
0.92674	97.6%	0.01578	0.090%	0.149%
0.93133	98.0%	0.01594	0.091%	0.150%
0.93592	98.4%	0.01169	0.067%	0.110%
0.94052	98.8%	0.01419	0.081%	0.134%
0.94511	99.2%	0.01235	0.071%	0.116%
0.94970	99.6%	0.01394	0.080%	0.131%
0.95429	100.0%	0.31789	1.823%	2.996%
Mean (total):	0.32889
========== Selection	==========
Begin:	0.19662
End:	0.95429
Number of voxels:	127092
Mean:	0.49369
Standard deviation:	0.20357
Standard error of mean:	0.00057
95% confidence limits
Minimum:	0.49255
Maximum:	0.49483
