# Supplementary material for: Age, but not short-term intensive swimming, affects chondrocyte turnover in zebrafish vertebral cartilage
Source: PeerJ. 2018 Oct 1;6:e5739. doi: 10.7717/peerj.5739 (PMC6171498; doi:10.7717/peerj.5739)
Supplement: Supplemental Information 2 — This dataset includes comma-separated-values (csv) files documenting the results of microCT scanning of the fourth spine of adult zebrafish before and after a 14-day intensive exercise training. [file peerj-06-5739-s002.zip › 4th spinal BMD raw data/Exercise before 14 day, #15__rec_voi_hist.csv]

12.07.2017 10:35
Histogram from VOI (49 files) of dataset:	2016-11-14_9um_80kv_ntu_zebra fish_#15__rec_voi
BMD	(%)	Area (mm^2)	Total (%)	Selected (%)
-0.21666	0.0%	0.00000	0.000%	-
-0.21207	0.4%	0.00008	0.001%	-
-0.20748	0.8%	0.00008	0.001%	-
-0.20288	1.2%	0.00008	0.001%	-
-0.19829	1.6%	0.00008	0.001%	-
-0.19370	2.0%	0.00008	0.001%	-
-0.18911	2.4%	0.00033	0.003%	-
-0.18452	2.7%	0.00017	0.001%	-
-0.17992	3.1%	0.00000	0.000%	-
-0.17533	3.5%	0.00008	0.001%	-
-0.17074	3.9%	0.00058	0.005%	-
-0.16615	4.3%	0.00025	0.002%	-
-0.16156	4.7%	0.00017	0.001%	-
-0.15696	5.1%	0.00058	0.005%	-
-0.15237	5.5%	0.00042	0.003%	-
-0.14778	5.9%	0.00075	0.006%	-
-0.14319	6.3%	0.00142	0.011%	-
-0.13860	6.7%	0.00184	0.014%	-
-0.13400	7.1%	0.00184	0.014%	-
-0.12941	7.5%	0.00134	0.010%	-
-0.12482	7.8%	0.00334	0.026%	-
-0.12023	8.2%	0.00376	0.029%	-
-0.11564	8.6%	0.00426	0.033%	-
-0.11104	9.0%	0.00551	0.043%	-
-0.10645	9.4%	0.00609	0.048%	-
-0.10186	9.8%	0.00685	0.054%	-
-0.09727	10.2%	0.00810	0.064%	-
-0.09268	10.6%	0.01077	0.085%	-
-0.08808	11.0%	0.01169	0.092%	-
-0.08349	11.4%	0.01427	0.112%	-
-0.07890	11.8%	0.01786	0.140%	-
-0.07431	12.2%	0.02012	0.158%	-
-0.06972	12.5%	0.02446	0.192%	-
-0.06512	12.9%	0.02688	0.211%	-
-0.06053	13.3%	0.03222	0.253%	-
-0.05594	13.7%	0.03590	0.282%	-
-0.05135	14.1%	0.03982	0.312%	-
-0.04676	14.5%	0.04934	0.387%	-
-0.04216	14.9%	0.04750	0.373%	-
-0.03757	15.3%	0.04984	0.391%	-
-0.03298	15.7%	0.05785	0.454%	-
-0.02839	16.1%	0.06052	0.475%	-
-0.02380	16.5%	0.06495	0.510%	-
-0.01920	16.9%	0.06737	0.529%	-
-0.01461	17.3%	0.07188	0.564%	-
-0.01002	17.6%	0.07096	0.557%	-
-0.00543	18.0%	0.07880	0.618%	-
-0.00084	18.4%	0.08573	0.673%	-
0.00376	18.8%	0.08949	0.702%	-
0.00835	19.2%	0.09450	0.742%	-
0.01294	19.6%	0.09249	0.726%	-
0.01753	20.0%	0.10427	0.818%	-
0.02212	20.4%	0.10685	0.839%	-
0.02672	20.8%	0.11028	0.865%	-
0.03131	21.2%	0.11503	0.903%	-
0.03590	21.6%	0.12013	0.943%	-
0.04049	22.0%	0.12739	1.000%	-
0.04508	22.4%	0.12630	0.991%	-
0.04967	22.7%	0.12104	0.950%	-
0.05427	23.1%	0.13115	1.029%	-
0.05886	23.5%	0.12547	0.985%	-
0.06345	23.9%	0.12564	0.986%	-
0.06804	24.3%	0.13281	1.042%	-
0.07263	24.7%	0.13014	1.021%	-
0.07723	25.1%	0.13173	1.034%	-
0.08182	25.5%	0.12413	0.974%	-
0.08641	25.9%	0.12672	0.994%	-
0.09100	26.3%	0.11787	0.925%	-
0.09559	26.7%	0.11453	0.899%	-
0.10019	27.1%	0.11537	0.905%	-
0.10478	27.5%	0.10727	0.842%	-
0.10937	27.8%	0.10652	0.836%	-
0.11396	28.2%	0.10385	0.815%	-
0.11855	28.6%	0.09976	0.783%	-
0.12315	29.0%	0.09425	0.740%	-
0.12774	29.4%	0.09525	0.747%	-
0.13233	29.8%	0.09391	0.737%	-
0.13692	30.2%	0.09249	0.726%	-
0.14151	30.6%	0.08857	0.695%	-
0.14611	31.0%	0.08974	0.704%	-
0.15070	31.4%	0.08340	0.654%	-
0.15529	31.8%	0.08857	0.695%	-
0.15988	32.2%	0.08114	0.637%	-
0.16447	32.5%	0.08832	0.693%	-
0.16907	32.9%	0.08715	0.684%	-
0.17366	33.3%	0.08365	0.656%	-
0.17825	33.7%	0.08031	0.630%	-
0.18284	34.1%	0.07797	0.612%	-
0.18743	34.5%	0.07956	0.624%	-
0.19203	34.9%	0.07897	0.620%	-
0.19662	35.3%	0.08314	0.652%	1.128%
0.20121	35.7%	0.08022	0.630%	1.088%
0.20580	36.1%	0.07989	0.627%	1.084%
0.21039	36.5%	0.08006	0.628%	1.086%
0.21499	36.9%	0.08047	0.632%	1.092%
0.21958	37.3%	0.07713	0.605%	1.046%
0.22417	37.6%	0.07997	0.628%	1.085%
0.22876	38.0%	0.07680	0.603%	1.042%
0.23335	38.4%	0.07688	0.603%	1.043%
0.23795	38.8%	0.08223	0.645%	1.115%
0.24254	39.2%	0.07605	0.597%	1.032%
0.24713	39.6%	0.07981	0.626%	1.083%
0.25172	40.0%	0.07822	0.614%	1.061%
0.25631	40.4%	0.07764	0.609%	1.053%
0.26091	40.8%	0.07805	0.613%	1.059%
0.26550	41.2%	0.07129	0.559%	0.967%
0.27009	41.6%	0.07722	0.606%	1.047%
0.27468	42.0%	0.07271	0.571%	0.986%
0.27927	42.4%	0.07346	0.576%	0.996%
0.28387	42.7%	0.07455	0.585%	1.011%
0.28846	43.1%	0.07204	0.565%	0.977%
0.29305	43.5%	0.07313	0.574%	0.992%
0.29764	43.9%	0.07521	0.590%	1.020%
0.30223	44.3%	0.07380	0.579%	1.001%
0.30682	44.7%	0.06770	0.531%	0.918%
0.31142	45.1%	0.06728	0.528%	0.913%
0.31601	45.5%	0.07096	0.557%	0.962%
0.32060	45.9%	0.07171	0.563%	0.973%
0.32519	46.3%	0.06737	0.529%	0.914%
0.32978	46.7%	0.07012	0.550%	0.951%
0.33438	47.1%	0.06695	0.525%	0.908%
0.33897	47.5%	0.06586	0.517%	0.893%
0.34356	47.8%	0.07021	0.551%	0.952%
0.34815	48.2%	0.06703	0.526%	0.909%
0.35274	48.6%	0.06369	0.500%	0.864%
0.35734	49.0%	0.06495	0.510%	0.881%
0.36193	49.4%	0.06628	0.520%	0.899%
0.36652	49.8%	0.06119	0.480%	0.830%
0.37111	50.2%	0.06278	0.493%	0.852%
0.37570	50.6%	0.06027	0.473%	0.818%
0.38030	51.0%	0.05885	0.462%	0.798%
0.38489	51.4%	0.06010	0.472%	0.815%
0.38948	51.8%	0.06186	0.485%	0.839%
0.39407	52.2%	0.06077	0.477%	0.824%
0.39866	52.5%	0.05952	0.467%	0.807%
0.40326	52.9%	0.05927	0.465%	0.804%
0.40785	53.3%	0.05860	0.460%	0.795%
0.41244	53.7%	0.05810	0.456%	0.788%
0.41703	54.1%	0.06194	0.486%	0.840%
0.42162	54.5%	0.05860	0.460%	0.795%
0.42622	54.9%	0.05501	0.432%	0.746%
0.43081	55.3%	0.05894	0.462%	0.799%
0.43540	55.7%	0.05710	0.448%	0.775%
0.43999	56.1%	0.06119	0.480%	0.830%
0.44458	56.5%	0.05852	0.459%	0.794%
0.44918	56.9%	0.05910	0.464%	0.802%
0.45377	57.3%	0.05309	0.417%	0.720%
0.45836	57.6%	0.05960	0.468%	0.808%
0.46295	58.0%	0.05818	0.457%	0.789%
0.46754	58.4%	0.05902	0.463%	0.801%
0.47214	58.8%	0.05585	0.438%	0.758%
0.47673	59.2%	0.05677	0.445%	0.770%
0.48132	59.6%	0.05384	0.423%	0.730%
0.48591	60.0%	0.05510	0.432%	0.747%
0.49050	60.4%	0.05443	0.427%	0.738%
0.49510	60.8%	0.05635	0.442%	0.764%
0.49969	61.2%	0.05485	0.430%	0.744%
0.50428	61.6%	0.05101	0.400%	0.692%
0.50887	62.0%	0.05568	0.437%	0.755%
0.51346	62.4%	0.05660	0.444%	0.768%
0.51806	62.7%	0.05668	0.445%	0.769%
0.52265	63.1%	0.05359	0.421%	0.727%
0.52724	63.5%	0.05034	0.395%	0.683%
0.53183	63.9%	0.05334	0.419%	0.724%
0.53642	64.3%	0.04867	0.382%	0.660%
0.54102	64.7%	0.05009	0.393%	0.679%
0.54561	65.1%	0.05101	0.400%	0.692%
0.55020	65.5%	0.05368	0.421%	0.728%
0.55479	65.9%	0.05067	0.398%	0.687%
0.55938	66.3%	0.04934	0.387%	0.669%
0.56397	66.7%	0.04967	0.390%	0.674%
0.56857	67.1%	0.04717	0.370%	0.640%
0.57316	67.5%	0.04583	0.360%	0.622%
0.57775	67.8%	0.04366	0.343%	0.592%
0.58234	68.2%	0.04608	0.362%	0.625%
0.58693	68.6%	0.04558	0.358%	0.618%
0.59153	69.0%	0.04541	0.356%	0.616%
0.59612	69.4%	0.04892	0.384%	0.664%
0.60071	69.8%	0.04566	0.358%	0.619%
0.60530	70.2%	0.04282	0.336%	0.581%
0.60989	70.6%	0.04550	0.357%	0.617%
0.61449	71.0%	0.04374	0.343%	0.593%
0.61908	71.4%	0.04032	0.316%	0.547%
0.62367	71.8%	0.03957	0.311%	0.537%
0.62826	72.2%	0.04157	0.326%	0.564%
0.63285	72.5%	0.03999	0.314%	0.542%
0.63745	72.9%	0.04049	0.318%	0.549%
0.64204	73.3%	0.03523	0.276%	0.478%
0.64663	73.7%	0.03573	0.280%	0.485%
0.65122	74.1%	0.03865	0.303%	0.524%
0.65581	74.5%	0.03573	0.280%	0.485%
0.66041	74.9%	0.03732	0.293%	0.506%
0.66500	75.3%	0.03181	0.250%	0.431%
0.66959	75.7%	0.03381	0.265%	0.459%
0.67418	76.1%	0.02897	0.227%	0.393%
0.67877	76.5%	0.03456	0.271%	0.469%
0.68337	76.9%	0.02847	0.223%	0.386%
0.68796	77.3%	0.02930	0.230%	0.397%
0.69255	77.6%	0.03331	0.261%	0.452%
0.69714	78.0%	0.02805	0.220%	0.380%
0.70173	78.4%	0.02872	0.225%	0.390%
0.70633	78.8%	0.02897	0.227%	0.393%
0.71092	79.2%	0.02963	0.233%	0.402%
0.71551	79.6%	0.02838	0.223%	0.385%
0.72010	80.0%	0.02671	0.210%	0.362%
0.72469	80.4%	0.02838	0.223%	0.385%
0.72929	80.8%	0.02663	0.209%	0.361%
0.73388	81.2%	0.02746	0.216%	0.373%
0.73847	81.6%	0.02630	0.206%	0.357%
0.74306	82.0%	0.02454	0.193%	0.333%
0.74765	82.4%	0.02371	0.186%	0.322%
0.75225	82.7%	0.02296	0.180%	0.311%
0.75684	83.1%	0.02112	0.166%	0.286%
0.76143	83.5%	0.02221	0.174%	0.301%
0.76602	83.9%	0.02112	0.166%	0.286%
0.77061	84.3%	0.02003	0.157%	0.272%
0.77521	84.7%	0.01995	0.157%	0.271%
0.77980	85.1%	0.01920	0.151%	0.260%
0.78439	85.5%	0.02195	0.172%	0.298%
0.78898	85.9%	0.02054	0.161%	0.279%
0.79357	86.3%	0.01811	0.142%	0.246%
0.79817	86.7%	0.01670	0.131%	0.226%
0.80276	87.1%	0.01820	0.143%	0.247%
0.80735	87.5%	0.01628	0.128%	0.221%
0.81194	87.8%	0.01845	0.145%	0.250%
0.81653	88.2%	0.01678	0.132%	0.228%
0.82112	88.6%	0.01486	0.117%	0.202%
0.82572	89.0%	0.01594	0.125%	0.216%
0.83031	89.4%	0.01670	0.131%	0.226%
0.83490	89.8%	0.01402	0.110%	0.190%
0.83949	90.2%	0.01344	0.105%	0.182%
0.84408	90.6%	0.01327	0.104%	0.180%
0.84868	91.0%	0.01302	0.102%	0.177%
0.85327	91.4%	0.01436	0.113%	0.195%
0.85786	91.8%	0.01277	0.100%	0.173%
0.86245	92.2%	0.01152	0.090%	0.156%
0.86704	92.5%	0.01160	0.091%	0.157%
0.87164	92.9%	0.01177	0.092%	0.160%
0.87623	93.3%	0.01077	0.085%	0.146%
0.88082	93.7%	0.00960	0.075%	0.130%
0.88541	94.1%	0.00918	0.072%	0.125%
0.89000	94.5%	0.01119	0.088%	0.152%
0.89460	94.9%	0.00868	0.068%	0.118%
0.89919	95.3%	0.00751	0.059%	0.102%
0.90378	95.7%	0.00818	0.064%	0.111%
0.90837	96.1%	0.00835	0.066%	0.113%
0.91296	96.5%	0.00801	0.063%	0.109%
0.91756	96.9%	0.00793	0.062%	0.108%
0.92215	97.3%	0.00868	0.068%	0.118%
0.92674	97.6%	0.00851	0.067%	0.115%
0.93133	98.0%	0.00810	0.064%	0.110%
0.93592	98.4%	0.01018	0.080%	0.138%
0.94052	98.8%	0.00743	0.058%	0.101%
0.94511	99.2%	0.00618	0.048%	0.084%
0.94970	99.6%	0.00826	0.065%	0.112%
0.95429	100.0%	0.12672	0.994%	1.719%
Mean (total):	0.29935
========== Selection	==========
Begin:	0.19662
End:	0.95429
Number of voxels:	88313
Mean:	0.46773
Standard deviation:	0.19378
Standard error of mean:	0.00065
95% confidence limits
Minimum:	0.46643
Maximum:	0.46903
