# Supplementary material for: Age, but not short-term intensive swimming, affects chondrocyte turnover in zebrafish vertebral cartilage
Source: PeerJ. 2018 Oct 1;6:e5739. doi: 10.7717/peerj.5739 (PMC6171498; doi:10.7717/peerj.5739)
Supplement: Supplemental Information 2 — This dataset includes comma-separated-values (csv) files documenting the results of microCT scanning of the fourth spine of adult zebrafish before and after a 14-day intensive exercise training. [file peerj-06-5739-s002.zip › 4th spinal BMD raw data/Exercise before 14 day, #16__rec_voi_hist.csv]

12.07.2017 10:37
Histogram from VOI (46 files) of dataset:	2016-11-14_9um_80kv_ntu_zebra fish_#16__rec_voi
BMD	(%)	Area (mm^2)	Total (%)	Selected (%)
-0.21666	0.0%	0.00000	0.000%	-
-0.21207	0.4%	0.00000	0.000%	-
-0.20748	0.8%	0.00000	0.000%	-
-0.20288	1.2%	0.00000	0.000%	-
-0.19829	1.6%	0.00000	0.000%	-
-0.19370	2.0%	0.00025	0.002%	-
-0.18911	2.4%	0.00008	0.001%	-
-0.18452	2.7%	0.00017	0.001%	-
-0.17992	3.1%	0.00025	0.002%	-
-0.17533	3.5%	0.00042	0.003%	-
-0.17074	3.9%	0.00050	0.004%	-
-0.16615	4.3%	0.00058	0.004%	-
-0.16156	4.7%	0.00075	0.006%	-
-0.15696	5.1%	0.00092	0.007%	-
-0.15237	5.5%	0.00125	0.010%	-
-0.14778	5.9%	0.00150	0.011%	-
-0.14319	6.3%	0.00175	0.013%	-
-0.13860	6.7%	0.00259	0.020%	-
-0.13400	7.1%	0.00326	0.025%	-
-0.12941	7.5%	0.00317	0.024%	-
-0.12482	7.8%	0.00351	0.027%	-
-0.12023	8.2%	0.00543	0.041%	-
-0.11564	8.6%	0.00426	0.032%	-
-0.11104	9.0%	0.00618	0.047%	-
-0.10645	9.4%	0.00685	0.052%	-
-0.10186	9.8%	0.00793	0.060%	-
-0.09727	10.2%	0.00952	0.072%	-
-0.09268	10.6%	0.01210	0.092%	-
-0.08808	11.0%	0.01219	0.093%	-
-0.08349	11.4%	0.01436	0.109%	-
-0.07890	11.8%	0.01511	0.115%	-
-0.07431	12.2%	0.01661	0.126%	-
-0.06972	12.5%	0.01928	0.147%	-
-0.06512	12.9%	0.02396	0.182%	-
-0.06053	13.3%	0.02663	0.203%	-
-0.05594	13.7%	0.02872	0.219%	-
-0.05135	14.1%	0.02989	0.228%	-
-0.04676	14.5%	0.03640	0.277%	-
-0.04216	14.9%	0.04082	0.311%	-
-0.03757	15.3%	0.04232	0.322%	-
-0.03298	15.7%	0.04516	0.344%	-
-0.02839	16.1%	0.05126	0.390%	-
-0.02380	16.5%	0.05201	0.396%	-
-0.01920	16.9%	0.05585	0.425%	-
-0.01461	17.3%	0.05777	0.440%	-
-0.01002	17.6%	0.06595	0.502%	-
-0.00543	18.0%	0.06904	0.526%	-
-0.00084	18.4%	0.07505	0.571%	-
0.00376	18.8%	0.07521	0.573%	-
0.00835	19.2%	0.08122	0.618%	-
0.01294	19.6%	0.08456	0.644%	-
0.01753	20.0%	0.09241	0.704%	-
0.02212	20.4%	0.09099	0.693%	-
0.02672	20.8%	0.09191	0.700%	-
0.03131	21.2%	0.09258	0.705%	-
0.03590	21.6%	0.10009	0.762%	-
0.04049	22.0%	0.10510	0.800%	-
0.04508	22.4%	0.10109	0.770%	-
0.04967	22.7%	0.11620	0.885%	-
0.05427	23.1%	0.10427	0.794%	-
0.05886	23.5%	0.10794	0.822%	-
0.06345	23.9%	0.11078	0.843%	-
0.06804	24.3%	0.11537	0.878%	-
0.07263	24.7%	0.11528	0.878%	-
0.07723	25.1%	0.11704	0.891%	-
0.08182	25.5%	0.11846	0.902%	-
0.08641	25.9%	0.11796	0.898%	-
0.09100	26.3%	0.11295	0.860%	-
0.09559	26.7%	0.12263	0.934%	-
0.10019	27.1%	0.11846	0.902%	-
0.10478	27.5%	0.12255	0.933%	-
0.10937	27.8%	0.11729	0.893%	-
0.11396	28.2%	0.11203	0.853%	-
0.11855	28.6%	0.11345	0.864%	-
0.12315	29.0%	0.11478	0.874%	-
0.12774	29.4%	0.12113	0.922%	-
0.13233	29.8%	0.11370	0.866%	-
0.13692	30.2%	0.11003	0.838%	-
0.14151	30.6%	0.11111	0.846%	-
0.14611	31.0%	0.10911	0.831%	-
0.15070	31.4%	0.11195	0.852%	-
0.15529	31.8%	0.10944	0.833%	-
0.15988	32.2%	0.10560	0.804%	-
0.16447	32.5%	0.10243	0.780%	-
0.16907	32.9%	0.10385	0.791%	-
0.17366	33.3%	0.10936	0.833%	-
0.17825	33.7%	0.09876	0.752%	-
0.18284	34.1%	0.09742	0.742%	-
0.18743	34.5%	0.09759	0.743%	-
0.19203	34.9%	0.08924	0.679%	-
0.19662	35.3%	0.09283	0.707%	1.187%
0.20121	35.7%	0.09057	0.690%	1.158%
0.20580	36.1%	0.09099	0.693%	1.163%
0.21039	36.5%	0.08515	0.648%	1.089%
0.21499	36.9%	0.08865	0.675%	1.134%
0.21958	37.3%	0.08874	0.676%	1.135%
0.22417	37.6%	0.07956	0.606%	1.017%
0.22876	38.0%	0.08540	0.650%	1.092%
0.23335	38.4%	0.08582	0.653%	1.097%
0.23795	38.8%	0.08273	0.630%	1.058%
0.24254	39.2%	0.08515	0.648%	1.089%
0.24713	39.6%	0.08874	0.676%	1.135%
0.25172	40.0%	0.08122	0.618%	1.039%
0.25631	40.4%	0.08097	0.616%	1.035%
0.26091	40.8%	0.07872	0.599%	1.007%
0.26550	41.2%	0.08473	0.645%	1.083%
0.27009	41.6%	0.07981	0.608%	1.020%
0.27468	42.0%	0.07747	0.590%	0.991%
0.27927	42.4%	0.08006	0.609%	1.024%
0.28387	42.7%	0.07847	0.597%	1.003%
0.28846	43.1%	0.07254	0.552%	0.928%
0.29305	43.5%	0.07563	0.576%	0.967%
0.29764	43.9%	0.07438	0.566%	0.951%
0.30223	44.3%	0.07572	0.576%	0.968%
0.30682	44.7%	0.07188	0.547%	0.919%
0.31142	45.1%	0.07112	0.541%	0.909%
0.31601	45.5%	0.07137	0.543%	0.913%
0.32060	45.9%	0.07054	0.537%	0.902%
0.32519	46.3%	0.07087	0.540%	0.906%
0.32978	46.7%	0.07329	0.558%	0.937%
0.33438	47.1%	0.07204	0.548%	0.921%
0.33897	47.5%	0.06920	0.527%	0.885%
0.34356	47.8%	0.07162	0.545%	0.916%
0.34815	48.2%	0.07179	0.547%	0.918%
0.35274	48.6%	0.07471	0.569%	0.955%
0.35734	49.0%	0.06662	0.507%	0.852%
0.36193	49.4%	0.06520	0.496%	0.834%
0.36652	49.8%	0.06887	0.524%	0.881%
0.37111	50.2%	0.06678	0.508%	0.854%
0.37570	50.6%	0.06687	0.509%	0.855%
0.38030	51.0%	0.06870	0.523%	0.878%
0.38489	51.4%	0.06511	0.496%	0.833%
0.38948	51.8%	0.06637	0.505%	0.849%
0.39407	52.2%	0.06929	0.527%	0.886%
0.39866	52.5%	0.06536	0.498%	0.836%
0.40326	52.9%	0.06612	0.503%	0.845%
0.40785	53.3%	0.06369	0.485%	0.814%
0.41244	53.7%	0.06945	0.529%	0.888%
0.41703	54.1%	0.06603	0.503%	0.844%
0.42162	54.5%	0.06311	0.480%	0.807%
0.42622	54.9%	0.06528	0.497%	0.835%
0.43081	55.3%	0.06161	0.469%	0.788%
0.43540	55.7%	0.06586	0.501%	0.842%
0.43999	56.1%	0.06119	0.466%	0.782%
0.44458	56.5%	0.06561	0.500%	0.839%
0.44918	56.9%	0.06219	0.473%	0.795%
0.45377	57.3%	0.06369	0.485%	0.814%
0.45836	57.6%	0.05710	0.435%	0.730%
0.46295	58.0%	0.06077	0.463%	0.777%
0.46754	58.4%	0.05718	0.435%	0.731%
0.47214	58.8%	0.06169	0.470%	0.789%
0.47673	59.2%	0.05869	0.447%	0.750%
0.48132	59.6%	0.06094	0.464%	0.779%
0.48591	60.0%	0.05601	0.426%	0.716%
0.49050	60.4%	0.05827	0.444%	0.745%
0.49510	60.8%	0.05635	0.429%	0.720%
0.49969	61.2%	0.05518	0.420%	0.706%
0.50428	61.6%	0.05368	0.409%	0.686%
0.50887	62.0%	0.05802	0.442%	0.742%
0.51346	62.4%	0.05434	0.414%	0.695%
0.51806	62.7%	0.05877	0.447%	0.751%
0.52265	63.1%	0.05418	0.412%	0.693%
0.52724	63.5%	0.05234	0.398%	0.669%
0.53183	63.9%	0.05159	0.393%	0.660%
0.53642	64.3%	0.05142	0.391%	0.657%
0.54102	64.7%	0.05126	0.390%	0.655%
0.54561	65.1%	0.04909	0.374%	0.628%
0.55020	65.5%	0.04992	0.380%	0.638%
0.55479	65.9%	0.04750	0.362%	0.607%
0.55938	66.3%	0.04758	0.362%	0.608%
0.56397	66.7%	0.04449	0.339%	0.569%
0.56857	67.1%	0.04792	0.365%	0.613%
0.57316	67.5%	0.04758	0.362%	0.608%
0.57775	67.8%	0.04683	0.357%	0.599%
0.58234	68.2%	0.04508	0.343%	0.576%
0.58693	68.6%	0.04625	0.352%	0.591%
0.59153	69.0%	0.04758	0.362%	0.608%
0.59612	69.4%	0.03990	0.304%	0.510%
0.60071	69.8%	0.04583	0.349%	0.586%
0.60530	70.2%	0.04299	0.327%	0.550%
0.60989	70.6%	0.03890	0.296%	0.497%
0.61449	71.0%	0.04308	0.328%	0.551%
0.61908	71.4%	0.03798	0.289%	0.486%
0.62367	71.8%	0.03999	0.304%	0.511%
0.62826	72.2%	0.04149	0.316%	0.530%
0.63285	72.5%	0.04299	0.327%	0.550%
0.63745	72.9%	0.04032	0.307%	0.516%
0.64204	73.3%	0.04249	0.323%	0.543%
0.64663	73.7%	0.03957	0.301%	0.506%
0.65122	74.1%	0.03898	0.297%	0.498%
0.65581	74.5%	0.03882	0.296%	0.496%
0.66041	74.9%	0.04132	0.315%	0.528%
0.66500	75.3%	0.04182	0.318%	0.535%
0.66959	75.7%	0.03606	0.275%	0.461%
0.67418	76.1%	0.03748	0.285%	0.479%
0.67877	76.5%	0.03940	0.300%	0.504%
0.68337	76.9%	0.03339	0.254%	0.427%
0.68796	77.3%	0.03389	0.258%	0.433%
0.69255	77.6%	0.03715	0.283%	0.475%
0.69714	78.0%	0.03156	0.240%	0.403%
0.70173	78.4%	0.03256	0.248%	0.416%
0.70633	78.8%	0.03456	0.263%	0.442%
0.71092	79.2%	0.03105	0.236%	0.397%
0.71551	79.6%	0.03373	0.257%	0.431%
0.72010	80.0%	0.03164	0.241%	0.405%
0.72469	80.4%	0.02838	0.216%	0.363%
0.72929	80.8%	0.02888	0.220%	0.369%
0.73388	81.2%	0.03072	0.234%	0.393%
0.73847	81.6%	0.02863	0.218%	0.366%
0.74306	82.0%	0.02997	0.228%	0.383%
0.74765	82.4%	0.02822	0.215%	0.361%
0.75225	82.7%	0.02671	0.203%	0.342%
0.75684	83.1%	0.02646	0.201%	0.338%
0.76143	83.5%	0.02788	0.212%	0.356%
0.76602	83.9%	0.02446	0.186%	0.313%
0.77061	84.3%	0.02112	0.161%	0.270%
0.77521	84.7%	0.02187	0.167%	0.280%
0.77980	85.1%	0.02221	0.169%	0.284%
0.78439	85.5%	0.02396	0.182%	0.306%
0.78898	85.9%	0.02029	0.154%	0.259%
0.79357	86.3%	0.02020	0.154%	0.258%
0.79817	86.7%	0.01937	0.147%	0.248%
0.80276	87.1%	0.01903	0.145%	0.243%
0.80735	87.5%	0.01845	0.140%	0.236%
0.81194	87.8%	0.01569	0.119%	0.201%
0.81653	88.2%	0.01645	0.125%	0.210%
0.82112	88.6%	0.01586	0.121%	0.203%
0.82572	89.0%	0.01369	0.104%	0.175%
0.83031	89.4%	0.01402	0.107%	0.179%
0.83490	89.8%	0.01386	0.105%	0.177%
0.83949	90.2%	0.01252	0.095%	0.160%
0.84408	90.6%	0.01252	0.095%	0.160%
0.84868	91.0%	0.01286	0.098%	0.164%
0.85327	91.4%	0.01202	0.092%	0.154%
0.85786	91.8%	0.01119	0.085%	0.143%
0.86245	92.2%	0.01077	0.082%	0.138%
0.86704	92.5%	0.01085	0.083%	0.139%
0.87164	92.9%	0.01119	0.085%	0.143%
0.87623	93.3%	0.01069	0.081%	0.137%
0.88082	93.7%	0.01069	0.081%	0.137%
0.88541	94.1%	0.00952	0.072%	0.122%
0.89000	94.5%	0.01202	0.092%	0.154%
0.89460	94.9%	0.01052	0.080%	0.134%
0.89919	95.3%	0.01027	0.078%	0.131%
0.90378	95.7%	0.00826	0.063%	0.106%
0.90837	96.1%	0.00785	0.060%	0.100%
0.91296	96.5%	0.00726	0.055%	0.093%
0.91756	96.9%	0.00668	0.051%	0.085%
0.92215	97.3%	0.00643	0.049%	0.082%
0.92674	97.6%	0.00801	0.061%	0.102%
0.93133	98.0%	0.00710	0.054%	0.091%
0.93592	98.4%	0.00726	0.055%	0.093%
0.94052	98.8%	0.00760	0.058%	0.097%
0.94511	99.2%	0.00710	0.054%	0.091%
0.94970	99.6%	0.00626	0.048%	0.080%
0.95429	100.0%	0.15519	1.181%	1.984%
Mean (total):	0.30941
========== Selection	==========
Begin:	0.19662
End:	0.95429
Number of voxels:	93689
Mean:	0.46691
Standard deviation:	0.19490
Standard error of mean:	0.00064
95% confidence limits
Minimum:	0.46564
Maximum:	0.46819
