# Supplementary material for: Age, but not short-term intensive swimming, affects chondrocyte turnover in zebrafish vertebral cartilage
Source: PeerJ. 2018 Oct 1;6:e5739. doi: 10.7717/peerj.5739 (PMC6171498; doi:10.7717/peerj.5739)
Supplement: Supplemental Information 2 — This dataset includes comma-separated-values (csv) files documenting the results of microCT scanning of the fourth spine of adult zebrafish before and after a 14-day intensive exercise training. [file peerj-06-5739-s002.zip › 4th spinal BMD raw data/Exercise before 14 day, #17__rec_voi_hist.csv]

12.07.2017 10:40
Histogram from VOI (41 files) of dataset:	2016-11-14_9um_80kv_ntu_zebra fish_#17__rec_voi
BMD	(%)	Area (mm^2)	Total (%)	Selected (%)
-0.21666	0.0%	0.00000	0.000%	-
-0.21207	0.4%	0.00000	0.000%	-
-0.20748	0.8%	0.00000	0.000%	-
-0.20288	1.2%	0.00025	0.002%	-
-0.19829	1.6%	0.00017	0.002%	-
-0.19370	2.0%	0.00025	0.002%	-
-0.18911	2.4%	0.00058	0.006%	-
-0.18452	2.7%	0.00050	0.005%	-
-0.17992	3.1%	0.00050	0.005%	-
-0.17533	3.5%	0.00125	0.012%	-
-0.17074	3.9%	0.00117	0.011%	-
-0.16615	4.3%	0.00117	0.011%	-
-0.16156	4.7%	0.00100	0.010%	-
-0.15696	5.1%	0.00175	0.017%	-
-0.15237	5.5%	0.00167	0.016%	-
-0.14778	5.9%	0.00184	0.018%	-
-0.14319	6.3%	0.00134	0.013%	-
-0.13860	6.7%	0.00267	0.026%	-
-0.13400	7.1%	0.00284	0.028%	-
-0.12941	7.5%	0.00334	0.032%	-
-0.12482	7.8%	0.00292	0.028%	-
-0.12023	8.2%	0.00551	0.054%	-
-0.11564	8.6%	0.00501	0.049%	-
-0.11104	9.0%	0.00676	0.066%	-
-0.10645	9.4%	0.00676	0.066%	-
-0.10186	9.8%	0.00701	0.068%	-
-0.09727	10.2%	0.00785	0.076%	-
-0.09268	10.6%	0.00735	0.071%	-
-0.08808	11.0%	0.00902	0.088%	-
-0.08349	11.4%	0.00993	0.097%	-
-0.07890	11.8%	0.01094	0.106%	-
-0.07431	12.2%	0.01210	0.118%	-
-0.06972	12.5%	0.01386	0.135%	-
-0.06512	12.9%	0.01453	0.141%	-
-0.06053	13.3%	0.01611	0.157%	-
-0.05594	13.7%	0.01594	0.155%	-
-0.05135	14.1%	0.01878	0.182%	-
-0.04676	14.5%	0.02137	0.208%	-
-0.04216	14.9%	0.02246	0.218%	-
-0.03757	15.3%	0.02989	0.290%	-
-0.03298	15.7%	0.03097	0.301%	-
-0.02839	16.1%	0.03489	0.339%	-
-0.02380	16.5%	0.03782	0.367%	-
-0.01920	16.9%	0.04249	0.413%	-
-0.01461	17.3%	0.04032	0.392%	-
-0.01002	17.6%	0.04892	0.475%	-
-0.00543	18.0%	0.05134	0.499%	-
-0.00084	18.4%	0.05151	0.500%	-
0.00376	18.8%	0.05485	0.533%	-
0.00835	19.2%	0.05643	0.548%	-
0.01294	19.6%	0.06194	0.602%	-
0.01753	20.0%	0.06136	0.596%	-
0.02212	20.4%	0.06010	0.584%	-
0.02672	20.8%	0.06703	0.651%	-
0.03131	21.2%	0.06745	0.655%	-
0.03590	21.6%	0.06887	0.669%	-
0.04049	22.0%	0.06937	0.674%	-
0.04508	22.4%	0.06837	0.664%	-
0.04967	22.7%	0.07154	0.695%	-
0.05427	23.1%	0.06979	0.678%	-
0.05886	23.5%	0.06979	0.678%	-
0.06345	23.9%	0.07196	0.699%	-
0.06804	24.3%	0.07405	0.719%	-
0.07263	24.7%	0.07597	0.738%	-
0.07723	25.1%	0.08039	0.781%	-
0.08182	25.5%	0.07530	0.731%	-
0.08641	25.9%	0.07371	0.716%	-
0.09100	26.3%	0.07672	0.745%	-
0.09559	26.7%	0.08465	0.822%	-
0.10019	27.1%	0.07855	0.763%	-
0.10478	27.5%	0.07680	0.746%	-
0.10937	27.8%	0.07613	0.740%	-
0.11396	28.2%	0.07822	0.760%	-
0.11855	28.6%	0.07354	0.714%	-
0.12315	29.0%	0.07521	0.731%	-
0.12774	29.4%	0.07329	0.712%	-
0.13233	29.8%	0.07296	0.709%	-
0.13692	30.2%	0.07505	0.729%	-
0.14151	30.6%	0.07213	0.701%	-
0.14611	31.0%	0.06820	0.663%	-
0.15070	31.4%	0.07288	0.708%	-
0.15529	31.8%	0.06962	0.676%	-
0.15988	32.2%	0.07188	0.698%	-
0.16447	32.5%	0.07004	0.680%	-
0.16907	32.9%	0.06703	0.651%	-
0.17366	33.3%	0.07555	0.734%	-
0.17825	33.7%	0.06612	0.642%	-
0.18284	34.1%	0.06303	0.612%	-
0.18743	34.5%	0.06219	0.604%	-
0.19203	34.9%	0.06394	0.621%	-
0.19662	35.3%	0.06211	0.603%	0.923%
0.20121	35.7%	0.06269	0.609%	0.932%
0.20580	36.1%	0.06152	0.598%	0.915%
0.21039	36.5%	0.06044	0.587%	0.898%
0.21499	36.9%	0.06136	0.596%	0.912%
0.21958	37.3%	0.05894	0.573%	0.876%
0.22417	37.6%	0.06236	0.606%	0.927%
0.22876	38.0%	0.06294	0.611%	0.936%
0.23335	38.4%	0.06136	0.596%	0.912%
0.23795	38.8%	0.05668	0.551%	0.843%
0.24254	39.2%	0.06311	0.613%	0.938%
0.24713	39.6%	0.05935	0.577%	0.882%
0.25172	40.0%	0.05777	0.561%	0.859%
0.25631	40.4%	0.06069	0.590%	0.902%
0.26091	40.8%	0.06211	0.603%	0.923%
0.26550	41.2%	0.05852	0.568%	0.870%
0.27009	41.6%	0.05860	0.569%	0.871%
0.27468	42.0%	0.05835	0.567%	0.867%
0.27927	42.4%	0.06002	0.583%	0.892%
0.28387	42.7%	0.06119	0.594%	0.910%
0.28846	43.1%	0.05877	0.571%	0.874%
0.29305	43.5%	0.05844	0.568%	0.869%
0.29764	43.9%	0.06219	0.604%	0.924%
0.30223	44.3%	0.05409	0.525%	0.804%
0.30682	44.7%	0.05526	0.537%	0.821%
0.31142	45.1%	0.05451	0.530%	0.810%
0.31601	45.5%	0.05768	0.560%	0.857%
0.32060	45.9%	0.05835	0.567%	0.867%
0.32519	46.3%	0.05393	0.524%	0.802%
0.32978	46.7%	0.05643	0.548%	0.839%
0.33438	47.1%	0.05434	0.528%	0.808%
0.33897	47.5%	0.05585	0.543%	0.830%
0.34356	47.8%	0.05076	0.493%	0.754%
0.34815	48.2%	0.05618	0.546%	0.835%
0.35274	48.6%	0.04800	0.466%	0.714%
0.35734	49.0%	0.05076	0.493%	0.754%
0.36193	49.4%	0.05426	0.527%	0.807%
0.36652	49.8%	0.05451	0.530%	0.810%
0.37111	50.2%	0.05409	0.525%	0.804%
0.37570	50.6%	0.05084	0.494%	0.756%
0.38030	51.0%	0.05434	0.528%	0.808%
0.38489	51.4%	0.05460	0.530%	0.812%
0.38948	51.8%	0.05443	0.529%	0.809%
0.39407	52.2%	0.05460	0.530%	0.812%
0.39866	52.5%	0.05618	0.546%	0.835%
0.40326	52.9%	0.05376	0.522%	0.799%
0.40785	53.3%	0.05217	0.507%	0.776%
0.41244	53.7%	0.05251	0.510%	0.781%
0.41703	54.1%	0.05827	0.566%	0.866%
0.42162	54.5%	0.05418	0.526%	0.805%
0.42622	54.9%	0.05626	0.547%	0.836%
0.43081	55.3%	0.05117	0.497%	0.761%
0.43540	55.7%	0.05501	0.534%	0.818%
0.43999	56.1%	0.05084	0.494%	0.756%
0.44458	56.5%	0.05076	0.493%	0.754%
0.44918	56.9%	0.05293	0.514%	0.787%
0.45377	57.3%	0.05251	0.510%	0.781%
0.45836	57.6%	0.05176	0.503%	0.769%
0.46295	58.0%	0.05067	0.492%	0.753%
0.46754	58.4%	0.05217	0.507%	0.776%
0.47214	58.8%	0.04892	0.475%	0.727%
0.47673	59.2%	0.05309	0.516%	0.789%
0.48132	59.6%	0.04942	0.480%	0.735%
0.48591	60.0%	0.05059	0.491%	0.752%
0.49050	60.4%	0.04758	0.462%	0.707%
0.49510	60.8%	0.04909	0.477%	0.730%
0.49969	61.2%	0.04742	0.461%	0.705%
0.50428	61.6%	0.04917	0.478%	0.731%
0.50887	62.0%	0.04608	0.448%	0.685%
0.51346	62.4%	0.04658	0.453%	0.692%
0.51806	62.7%	0.04424	0.430%	0.658%
0.52265	63.1%	0.04583	0.445%	0.681%
0.52724	63.5%	0.04441	0.431%	0.660%
0.53183	63.9%	0.04491	0.436%	0.668%
0.53642	64.3%	0.04324	0.420%	0.643%
0.54102	64.7%	0.04633	0.450%	0.689%
0.54561	65.1%	0.04299	0.418%	0.639%
0.55020	65.5%	0.04266	0.414%	0.634%
0.55479	65.9%	0.04508	0.438%	0.670%
0.55938	66.3%	0.04199	0.408%	0.624%
0.56397	66.7%	0.04641	0.451%	0.690%
0.56857	67.1%	0.04207	0.409%	0.625%
0.57316	67.5%	0.04249	0.413%	0.632%
0.57775	67.8%	0.04374	0.425%	0.650%
0.58234	68.2%	0.04149	0.403%	0.617%
0.58693	68.6%	0.04199	0.408%	0.624%
0.59153	69.0%	0.04191	0.407%	0.623%
0.59612	69.4%	0.04700	0.457%	0.699%
0.60071	69.8%	0.04065	0.395%	0.604%
0.60530	70.2%	0.04132	0.401%	0.614%
0.60989	70.6%	0.03748	0.364%	0.557%
0.61449	71.0%	0.04024	0.391%	0.598%
0.61908	71.4%	0.04032	0.392%	0.599%
0.62367	71.8%	0.04090	0.397%	0.608%
0.62826	72.2%	0.03848	0.374%	0.572%
0.63285	72.5%	0.03932	0.382%	0.584%
0.63745	72.9%	0.03790	0.368%	0.563%
0.64204	73.3%	0.03974	0.386%	0.591%
0.64663	73.7%	0.03882	0.377%	0.577%
0.65122	74.1%	0.03681	0.358%	0.547%
0.65581	74.5%	0.03640	0.354%	0.541%
0.66041	74.9%	0.03698	0.359%	0.550%
0.66500	75.3%	0.03840	0.373%	0.571%
0.66959	75.7%	0.03615	0.351%	0.537%
0.67418	76.1%	0.03456	0.336%	0.514%
0.67877	76.5%	0.03189	0.310%	0.474%
0.68337	76.9%	0.03272	0.318%	0.486%
0.68796	77.3%	0.03164	0.307%	0.470%
0.69255	77.6%	0.03064	0.298%	0.455%
0.69714	78.0%	0.03130	0.304%	0.465%
0.70173	78.4%	0.03080	0.299%	0.458%
0.70633	78.8%	0.02938	0.285%	0.437%
0.71092	79.2%	0.02913	0.283%	0.433%
0.71551	79.6%	0.02705	0.263%	0.402%
0.72010	80.0%	0.02730	0.265%	0.406%
0.72469	80.4%	0.02513	0.244%	0.374%
0.72929	80.8%	0.02880	0.280%	0.428%
0.73388	81.2%	0.02471	0.240%	0.367%
0.73847	81.6%	0.02479	0.241%	0.369%
0.74306	82.0%	0.02254	0.219%	0.335%
0.74765	82.4%	0.02446	0.238%	0.364%
0.75225	82.7%	0.02296	0.223%	0.341%
0.75684	83.1%	0.02137	0.208%	0.318%
0.76143	83.5%	0.02529	0.246%	0.376%
0.76602	83.9%	0.02212	0.215%	0.329%
0.77061	84.3%	0.01912	0.186%	0.284%
0.77521	84.7%	0.02429	0.236%	0.361%
0.77980	85.1%	0.02154	0.209%	0.320%
0.78439	85.5%	0.02054	0.199%	0.305%
0.78898	85.9%	0.02012	0.195%	0.299%
0.79357	86.3%	0.02204	0.214%	0.328%
0.79817	86.7%	0.02112	0.205%	0.314%
0.80276	87.1%	0.02062	0.200%	0.307%
0.80735	87.5%	0.01912	0.186%	0.284%
0.81194	87.8%	0.02054	0.199%	0.305%
0.81653	88.2%	0.01945	0.189%	0.289%
0.82112	88.6%	0.02112	0.205%	0.314%
0.82572	89.0%	0.01953	0.190%	0.290%
0.83031	89.4%	0.01753	0.170%	0.261%
0.83490	89.8%	0.01786	0.174%	0.266%
0.83949	90.2%	0.01678	0.163%	0.249%
0.84408	90.6%	0.01594	0.155%	0.237%
0.84868	91.0%	0.01703	0.165%	0.253%
0.85327	91.4%	0.01536	0.149%	0.228%
0.85786	91.8%	0.01628	0.158%	0.242%
0.86245	92.2%	0.01411	0.137%	0.210%
0.86704	92.5%	0.01411	0.137%	0.210%
0.87164	92.9%	0.01486	0.144%	0.221%
0.87623	93.3%	0.01327	0.129%	0.197%
0.88082	93.7%	0.01561	0.152%	0.232%
0.88541	94.1%	0.01361	0.132%	0.202%
0.89000	94.5%	0.01294	0.126%	0.192%
0.89460	94.9%	0.01152	0.112%	0.171%
0.89919	95.3%	0.01185	0.115%	0.176%
0.90378	95.7%	0.01336	0.130%	0.199%
0.90837	96.1%	0.00952	0.092%	0.141%
0.91296	96.5%	0.01269	0.123%	0.189%
0.91756	96.9%	0.00985	0.096%	0.146%
0.92215	97.3%	0.01102	0.107%	0.164%
0.92674	97.6%	0.00952	0.092%	0.141%
0.93133	98.0%	0.00801	0.078%	0.119%
0.93592	98.4%	0.00985	0.096%	0.146%
0.94052	98.8%	0.00993	0.097%	0.148%
0.94511	99.2%	0.00793	0.077%	0.118%
0.94970	99.6%	0.00776	0.075%	0.115%
0.95429	100.0%	0.25636	2.490%	3.811%
Mean (total):	0.35256
========== Selection	==========
Begin:	0.19662
End:	0.95429
Number of voxels:	80587
Mean:	0.49954
Standard deviation:	0.20837
Standard error of mean:	0.00073
95% confidence limits
Minimum:	0.49807
Maximum:	0.50101
