# Supplementary material for: Age, but not short-term intensive swimming, affects chondrocyte turnover in zebrafish vertebral cartilage
Source: PeerJ. 2018 Oct 1;6:e5739. doi: 10.7717/peerj.5739 (PMC6171498; doi:10.7717/peerj.5739)
Supplement: Supplemental Information 2 — This dataset includes comma-separated-values (csv) files documenting the results of microCT scanning of the fourth spine of adult zebrafish before and after a 14-day intensive exercise training. [file peerj-06-5739-s002.zip › 4th spinal BMD raw data/Summary .xlsx]

## Sheet: 工作表1
20170712 (the fourth spine)
Exercise	0 day (20161114)	14 day (20161206)
#4	0.48897	0.51383
#5	0.47556	0.50797
#8	0.5097	0.5262
#10	0.44748	0.4817
#13	0.49369	0.50443
#15	0.46773	0.44628
#16	0.46691	0.47214
#17	0.49954	0.50237
Control	0 day (20170320)	14 day (20170405)
#1	0.40671	0.45109
#2	0.4458	0.44573
#3	0.46112	0.47238
#4	0.48754	0.51308
#5	0.44724	0.46433
#6	0.43749	0.46511
#7	0.49404	0.48831
#10	0.44574	0.44879
